# Supplementary material for: ModuleFinder and CoReg: alternative tools for linking gene expression modules with promoter sequences motifs to uncover gene regulation mechanisms in plants
Source: Plant Methods. 2006 Apr 11;2:8. doi: 10.1186/1746-4811-2-8 (PMC1479336; doi:10.1186/1746-4811-2-8)
Supplement: Additional File 4 — MF and CoReg code A .zip file with containing the code [file 1746-4811-2-8-S4.zip]

Archive with 6 entries (5 files):
- MapMan Files/
- MapMan Files/.DS_Store
- MapMan Files/MappingForMapMan.xls
- MapMan Files/Mitochondria.bmp
- MapMan Files/Mitochondria.xml
- MapMan Files/README
