# Supplementary material for: ModuleFinder and CoReg: alternative tools for linking gene expression modules with promoter sequences motifs to uncover gene regulation mechanisms in plants
Source: Plant Methods. 2006 Apr 11;2:8. doi: 10.1186/1746-4811-2-8 (PMC1479336; doi:10.1186/1746-4811-2-8)
Supplement: Additional File 4 — MF and CoReg code A .zip file with containing the code [file 1746-4811-2-8-S4.zip › MapMan Files/MappingForMapMan.xls]

## Sheet: Sheet1
BINCODE	NAME	IDENTIFIER	DESCRIPTION
1	Resp
1.1	Resp.ComplexI	AT1G04630	NADH dehydrogenase B16.6 subunit
1.1	Resp.ComplexI	AT1G16700	NADH dehydrogenase 23 kDa subunit
1.1	Resp.ComplexI	AT1G19580	ferripyochelin binding protein
1.1	Resp.ComplexI	AT1G47260	ferripyochelin binding protein
1.1	Resp.ComplexI	AT1G49140	NADH dehydrogenase PDSW subunit
1.1	Resp.ComplexI	AT1G79010	NADH dehydrogenase 23 kDa subunit
1.1	Resp.ComplexI	AT2G02050	NADH dehydrogenase B18 subunit
1.1	Resp.ComplexI	AT2G20360	NADH dehydrogenase 39 kDa subunit
1.1	Resp.ComplexI	AT2G27730	NADH dehydrogenase 16kDa subunit
1.1	Resp.ComplexI	AT2G33220	NADH dehydrogenase B16.6 subunit
1.1	Resp.ComplexI	AT2G47690	NADH dehydogenase 15 kDa subunit
1.1	Resp.ComplexI	AT3G03070	NADH dehydrogenase 13 kDa subunit
1.1	Resp.ComplexI	AT3G03100	NADH-ubiquinone oxidoreductase subunit B17.2
1.1	Resp.ComplexI	AT3G06310	NADH dehydrogenase PGIV subunit
1.1	Resp.ComplexI	AT3G08610	NADH dehydrogenase MWFE subunit
1.1	Resp.ComplexI	AT3G12260	NADH dehydrogenase B14 subunit
1.1	Resp.ComplexI	AT3G18410	NADH dehydrogenase PDSW subunit
1.1	Resp.ComplexI	AT3G48680	ferripyochelin binding protein
1.1	Resp.ComplexI	AT3G62790	NADH dehydrogenase 15 kDa subunit
1.1	Resp.ComplexI	AT4G02580	NADH dehydrogenase 24 kDa subunit
1.1	Resp.ComplexI	AT4G34700	NADH dehydrogenase B22 subunit
1.1	Resp.ComplexI	AT5G08530	NADH dehydrogenase 51 kDa subunit
1.1	Resp.ComplexI	AT5G11770	NADH dehydrogenase 20 kDa subunit
1.1	Resp.ComplexI	AT5G18800	NADH dehydrogenase PGIV subunit
1.1	Resp.ComplexI	AT5G37510	NADH dehydrogenase 75 kDa subunit
1.1	Resp.ComplexI	AT5G47890	NADH dehydrogenase B8 subunit
1.1	Resp.ComplexI	AT5G52840	NADH dehydrogenase B13 subunit
1.1	Resp.ComplexI	AT5G63510	ferripyochelin binding protein
1.1	Resp.ComplexI	AT5G66510	ferripyochelin binding protein
1.1	Resp.ComplexI	AT5G67590	NADH dehydrogenase 18 kDa subunit
1.2	Resp.ComplexII	AT1G08480	succinate dehydrogenase subunit 6
1.2	Resp.ComplexII	AT1G47420	succinate dehydrogenase subunit 5
1.2	Resp.ComplexII	AT2G18450	succinate dehydrogenase subunit 1
1.2	Resp.ComplexII	AT2G46390	succinate dehydrogenase subunit 8
1.2	Resp.ComplexII	AT2G46505	succinate dehydrogenase subunit 4
1.2	Resp.ComplexII	AT3G27380	succinate dehydrogenase subunit 2
1.2	Resp.ComplexII	AT3G47833	succinate dehydrogenase subunit 7
1.2	Resp.ComplexII	AT5G09600	succinate dehydrogenase subunit 3
1.2	Resp.ComplexII	AT5G40650	succinate dehydrogenase subunit 2
1.2	Resp.ComplexII	AT5G62575	succinate dehydrogenase subunit 7
1.2	Resp.ComplexII	AT5G65165	succinate dehydrogenase subunit 2
1.2	Resp.ComplexII	AT5G66760	succinate dehydrogenase subunit 1
1.3	Resp.ComplexIII	AT1G15120	ubiquinol--cytochrome-c reductase
1.3	Resp.ComplexIII	AT1G51980	mitochondrial processing peptidase alpha subunit
1.3	Resp.ComplexIII	AT2G01090	ubiquinol-cytochrome c reductase
1.3	Resp.ComplexIII	AT2G07727	nuclear encoded apocytochrome B
1.3	Resp.ComplexIII	AT2G40765	ubiquinol cytochrome-c reductase 6.7 kDa subunit
1.3	Resp.ComplexIII	AT3G02090	mitochondrial processing peptidase beta subunit
1.3	Resp.ComplexIII	AT3G10860	ubiquinol-cytochrome C reductase complex ubiquinone-binding protein (QP-C)
1.3	Resp.ComplexIII	AT3G16480	mitochondrial processing peptidase alpha subunit
1.3	Resp.ComplexIII	AT3G52730	ubiquinol cytochrome-c reductase 8 kDa subunit
1.3	Resp.ComplexIII	AT4G32470	ubiquinol cytochrome-c reductase 14 kDa subunit
1.3	Resp.ComplexIII	AT5G05370	ubiquinone-binding protein (QP-C) protein
1.3	Resp.ComplexIII	AT5G13430	ubiquinol cytochrome-c reductase (REISKE subunit)
1.3	Resp.ComplexIII	AT5G13440	ubiquinol cytochrome-c reductase REISKE subunit
1.3	Resp.ComplexIII	AT5G25450	ubiquinol cytochrome-c reductase 14 kDa subunit
1.4	Resp.ComplexIV	AT1G01170	cytochrome c oxidase subunit X2
1.4	Resp.ComplexIV	AT1G22450	cytochrome c oxidase subunit 6b (COX VIb)
1.4	Resp.ComplexIV	AT1G32710	cytochrome c oxidase subunit 6b (COX VIb)
1.4	Resp.ComplexIV	AT1G72020	cytochrome c oxidase subunit X3
1.4	Resp.ComplexIV	AT1G80230	cytochrome c oxidase subunit 5b (COX Vb)
1.4	Resp.ComplexIV	AT2G07687	nuclear encoded cytochrome c oxidase subunit 3
1.4	Resp.ComplexIV	AT2G07695	nuclear encoded cytochrome c oxidase subunit 2
1.4	Resp.ComplexIV	AT2G16460	cytochrome c oxidase subunit X6
1.4	Resp.ComplexIV	AT2G47380	cytochrome c oxidase subunit 5c-1 (COX Vc)
1.4	Resp.ComplexIV	AT3G05550	cytochrome c oxidase subunit X1
1.4	Resp.ComplexIV	AT3G15640	cytochrome c oxidase subunit 5v (COX Vb)
1.4	Resp.ComplexIV	AT3G22210	cytochrome c oxidase subunit 6c (COX VIc)
1.4	Resp.ComplexIV	AT3G43410	cytochrome c oxidase subunit X5
1.4	Resp.ComplexIV	AT3G62400	cytochrome c oxidase subunit 5c (COX Vc)
1.4	Resp.ComplexIV	AT4G00860	cytochrome c oxidase subunit X2
1.4	Resp.ComplexIV	AT4G21105	cytochrome c oxidase subunit X4
1.4	Resp.ComplexIV	AT4G28060	cytochrome c oxidase subunit 6b (COX VIb)
1.4	Resp.ComplexIV	AT4G37830	cytochrome c oxidase subunit 6a (COX VIa)
1.4	Resp.ComplexIV	AT5G27760	cytochrome c oxidase subunit X1
1.4	Resp.ComplexIV	AT5G57815	cytochrome c oxidase subunit 6b (COX VIb)
1.4	Resp.ComplexIV	AT5G61310	cytochrome c oxidase subunit 5c-2 (COX Vc)
1.5	Resp.ComplexV	AT1G51650	ATP synthase epsilon subunit
1.5	Resp.ComplexV	AT2G07671	nuclear encoded ATP synthase subunit 9
1.5	Resp.ComplexV	AT2G07698	nuclear encoded ATP synthase alpha subunit
1.5	Resp.ComplexV	AT2G07707	nuclear encoded ATP synthase subunit 8 (ORFB)
1.5	Resp.ComplexV	AT2G19680	mitochondrial ATP synthase g subunit
1.5	Resp.ComplexV	AT2G33040	ATP synthase gamma subunit
1.5	Resp.ComplexV	AT3G52300	ATP synthase d subunit
1.5	Resp.ComplexV	AT4G26210	mitochondrial ATP synthase g subunit
1.5	Resp.ComplexV	AT4G29480	ATP synthase g subunit, CF(0)
1.5	Resp.ComplexV	AT4G30010	ATP synthase f subunit, CF(0)
1.5	Resp.ComplexV	AT5G04750	F1F0 ATP synthase inhibitor protein
1.5	Resp.ComplexV	AT5G08670	ATP synthase beta subunit
1.5	Resp.ComplexV	AT5G08680	ATP synthase beta subunit
1.5	Resp.ComplexV	AT5G08690	ATP synthase beta subunit
1.5	Resp.ComplexV	AT5G13450	ATP synthase OSCP subunit (ATP5)
1.5	Resp.ComplexV	AT5G47030	ATP synthase delta chain subunit
1.6	Resp.AlternativeNADH
1.6.1	Resp.AlternativeNADH.Internal	AT1G07180	rotenone insensitive NADH-dehydrogenase (internal)
1.6.1	Resp.AlternativeNADH.Internal	AT2G29990	rotenone insensitive NADH-dehydrogenase (internal)
1.6.2	Resp.AlternativeNADH.External	AT2G20800	rotenone insensitive NADH-dehydrogenase (external)
1.6.2	Resp.AlternativeNADH.External	AT4G05020	rotenone insensitive NADH-dehydrogenase (external)
1.6.2	Resp.AlternativeNADH.External	AT4G21490	rotenone insensitive NADH-dehydrogenase (external)
1.6.2	Resp.AlternativeNADH.External	AT4G28220	rotenone insensitive NADH-dehydrogenase (external)
1.6.2	Resp.AlternativeNADH	AT5G08740	rotenone insensitive NADH-dehydrogenase
1.7	Resp.AOX	AT3G22370	alternative oxidase 1a
1.7	Resp.AOX	AT3G22360	alternative oxidase 1b
1.7	Resp.AOX	AT3G27620	alternative oxidase 1c
1.7	Resp.AOX	AT1G32350	alternative oxidase 1d
1.7	Resp.AOX	AT5G64210	alternative oxidase 2
1.8	Resp.ComplexIII	AT3G27240	cytochrome C1
1.8	Resp.ComplexIII	AT5G40810	cytochrome C1
1.8	Resp.CytC	AT1G22840	cytochrome c
1.8	Resp.CytC	AT4G10040	cytochrome c
1.9	Resp.Uncoupling	AT3G54110	uncoupling protein (ucp/PUMP)
1.9	Resp.Uncoupling	AT5G58970	uncoupling protein UCP2
2	Import
2.1	Import.Mt
2.1.1	Import.Mt.TIM
2.1.1.1	Import.Mt.TIM.General	AT2G35795	TIM14-1
2.1.1.1	Import.Mt.TIM.General	AT3G09700	TIM14-2
2.1.1.1	Import.Mt.TIM.General	AT5G03030	TIM14-3
2.1.1.1	Import.Mt.TIM.General	AT1G17530	TIM23-1
2.1.1.1	Import.Mt.TIM.General	AT1G20350	TIM17-1
2.1.1.1	Import.Mt.TIM.General	AT1G55900	TIM50
2.1.1.1	Import.Mt.TIM.General	AT1G72750	TIM23-2
2.1.1.1	Import.Mt.TIM.General	AT2G20510	TIM44-1
2.1.1.1	Import.Mt.TIM.General	AT2G36070	TIM44-2
2.1.1.1	Import.Mt.TIM.General	AT2G37410	TIM17-2
2.1.1.1	Import.Mt.TIM.General	AT3G04800	TIM23-3
2.1.1.1	Import.Mt.TIM.General	AT5G11690	TIM17-3
2.1.1.1	Import.Mt.TIM.General	AT5G55510	TIM22-3
2.1.1.2	Import.Mt.TIM.Carrier	AT1G61570	TIM13
2.1.1.2	Import.Mt.TIM.Carrier	AT2G29530	TIM10
2.1.1.2	Import.Mt.TIM.Carrier	AT3G10110	TIM22-1
2.1.1.2	Import.Mt.TIM.Carrier	AT3G46560	TIM9
2.1.1.2	Import.Mt.TIM.Carrier	AT4G26670	TIM22-2
2.1.1.2	Import.Mt.TIM.Carrier	AT5G50810	TIM8
2.1.2	Import.Mt.TOM	AT1G04070	TOM9-1
2.1.2	Import.Mt.TOM	AT1G27390	TOM20-2
2.1.2	Import.Mt.TOM	AT1G49410	TOM6
2.1.2	Import.Mt.TOM	AT1G50400	TOM40-2
2.1.2	Import.Mt.TOM	AT1G53300	TOM70-1
2.1.2	Import.Mt.TOM	AT1G64220	TOM7-2
2.1.2	Import.Mt.TOM	AT2G19080	metaxin
2.1.2	Import.Mt.TOM	AT2G42580	TOM70-2
2.1.2	Import.Mt.TOM	AT3G11070	BOB3
2.1.2	Import.Mt.TOM	AT3G20000	TOM40-1
2.1.2	Import.Mt.TOM	AT3G27070	TOM20-1
2.1.2	Import.Mt.TOM	AT3G27080	TOM20-3
2.1.2	Import.Mt.TOM	AT3G58620	TOM70-3a
2.1.2	Import.Mt.TOM	AT4G30480	TOM70/34
2.1.2	Import.Mt.TOM	AT5G08040	TOM5
2.1.2	Import.Mt.TOM	AT5G09420	TOC64-5
2.1.2	Import.Mt.TOM	AT5G10090	TOM70-5a
2.1.2	Import.Mt.TOM	AT5G40930	TOM20-4
2.1.2	Import.Mt.TOM	AT5G41685	TOM7-1
2.1.2	Import.Mt.TOM	AT5G43970	TOM9-2
2.1.2	Import.Mt.TOM	AT5G65160	TOM70-5b
2.1.2	Import.Mt.TOM	AT5G05520	BOB5
2.2	Import.Clp
2.2.1	Import.Clp.TIC	AT1G04940	TIC20-4
2.2.1	Import.Clp.TIC	AT2G24820	TIC55
2.2.1	Import.Clp.TIC	AT3G23710	TIC22-3
2.2.1	Import.Clp.TIC	AT4G03320	TIC20-4
2.2.1	Import.Clp.TIC	AT4G33350	TIC22-4
2.2.1	Import.Clp.TIC	AT5G16620	TIC40
2.2.2	Import.Clp.TOC	AT1G02280	TOC33
2.2.2	Import.Clp.TOC	AT1G35860	TOC75-1
2.2.2	Import.Clp.TOC	AT2G16640	TOC132
2.2.2	Import.Clp.TOC	AT3G16610	TOC120
2.2.2	Import.Clp.TOC	AT3G17970	TOC64-3
2.2.2	Import.Clp.TOC	AT3G46740	TOC75-3
2.2.2	Import.Clp.TOC	AT4G02510	TOC159
2.2.2	Import.Clp.TOC	AT4G09080	TOC75-4
2.2.2	Import.Clp.TOC	AT5G05000	TOC34
2.3	Import.HSP	AT1G14980	HSP10-1a
2.3	Import.HSP	AT1G23100	HSP10-1b
2.3	Import.HSP	AT2G33210	HSP60-2
2.3	Import.HSP	AT3G13860	HSP60-3a
2.3	Import.HSP	AT3G23990	HSP60-3b
2.3	Import.HSP	AT3G13470	HSP60-3c
2.3	Import.HSP	AT5G56500	HSP60-5
2.3	Import.HSP	AT4G37910	HSP70-4
2.3	Import.HSP	AT5G09590	HSP70-5
2.3	Import.HSP	AT5G52640	HSP81-1
2.3	Import.HSP	AT5G56030	HSP81-2
2.3	Import.HSP	AT5G56010	HSP81-3
2.3	Import.HSP	AT5G56000	HSP81-4
2.3	Import.HSP	AT2G04030	HSP88-1
2.3	Import.HSP	AT3G07770	HSP89-1
2.3	Import.HSP	AT4G24190	HSP90-3
3	GSTs	AT1G02920	GST F7
3	GSTs	AT1G02930	GST F6
3	GSTs	AT1G02940	GST F5
3	GSTs	AT1G02950	GST F4
3	GSTs	AT1G10360	GST U18
3	GSTs	AT1G10370	GST U17
3	GSTs	AT1G17170	GST U24
3	GSTs	AT1G17180	GST U25
3	GSTs	AT1G17190	GST U26
3	GSTs	AT1G27130	GST U13
3	GSTs	AT1G27140	GST U14
3	GSTs	AT1G49860	GST F14
3	GSTs	AT1G53680	GST U28
3	GSTs	AT1G59670	GST U15
3	GSTs	AT1G59700	GST U16
3	GSTs	AT1G69920	GST U12
3	GSTs	AT1G69930	GST U11
3	GSTs	AT1G74590	GST U10
3	GSTs	AT1G77290	GST related
3	GSTs	AT1G78320	GST U23
3	GSTs	AT1G78340	GST U22
3	GSTs	AT1G78360	GST U21
3	GSTs	AT1G78370	GST U20
3	GSTs	AT1G78380	GST U19
3	GSTs	AT2G02380	GST Z2
3	GSTs	AT2G02390	GST Z1
3	GSTs	AT2G02930	GST F3
3	GSTs	AT2G29420	GST U7
3	GSTs	AT2G29440	GST U6
3	GSTs	AT2G29450	GST U5
3	GSTs	AT2G29460	GST U4
3	GSTs	AT2G29470	GST U3
3	GSTs	AT2G29480	GST U2
3	GSTs	AT2G29490	GST U1
3	GSTs	AT2G30860	GST F9
3	GSTs	AT2G30870	GST F10
3	GSTs	AT2G47730	GST F8
3	GSTs	AT3G03190	GST F11
3	GSTs	AT3G09270	GST U8
3	GSTs	AT3G43800	GST U27
3	GSTs	AT3G55040	GST L2
3	GSTs	AT3G62760	GST F13
3	GSTs	AT4G02520	GST F2
3	GSTs	AT5G02780	GST L1
3	GSTs	AT5G02790	GST L3
3	GSTs	AT5G17220	GST F12
3	GSTs	AT5G27380	GSH2
3	GSTs	AT5G41210	GST T1
3	GSTs	AT5G41220	GST T3
3	GSTs	AT5G41240	GST T2
3	GSTs	AT5G62480	GST U9
4	Metab
4.1	Metab.TCA	AT1G24180	pyruvate dehydrogenase E1 alpha subunit
4.1	Metab.TCA	AT1G32480	NAD isocitrate dehydrogenase subunit unknown
4.1	Metab.TCA	AT1G48030	dihydrolipoamide dehydrogenase, mitochondrial (E3-GDC) (L-protein GDC)
4.1	Metab.TCA	AT1G53240	malate dehydrogenase NAD mitochondrial
4.1	Metab.TCA	AT1G54220	Pyruvate Dehydrogenase dihydrolipoamide acetyltransferase subunit (E2 subunit)
4.1	Metab.TCA	AT1G54340	NADP isocitrate dehydrogenase
4.1	Metab.TCA	AT1G59900	pyruvate dehydrogenase E1 alpha subunit
4.1	Metab.TCA	AT1G65930	NADP isocitrate dehydrogenase
4.1	Metab.TCA	AT2G05710	aconitate hydratase
4.1	Metab.TCA	AT2G17130	NAD isocitrate dehydrogenase subunit 1/2 (beta/gamma)
4.1	Metab.TCA	AT2G20420	succinyl-CoA synthetase, beta subunit
4.1	Metab.TCA	AT2G42790	citrate synthase
4.1	Metab.TCA	AT2G44350	citrate synthase
4.1	Metab.TCA	AT2G47510	fumarate hydratase
4.1	Metab.TCA	AT3G06483	pyruvate dehydrogenase kinase
4.1	Metab.TCA	AT3G09810	NAD isocitrate dehydrogenase subunit 3/4 (alpha)
4.1	Metab.TCA	AT3G13930	Pyruvate Dehydrogenase dihydrolipoamide acetyltransferase subunit (E2 subunit)
4.1	Metab.TCA	AT3G15020	malate dehydrogenase NAD mitochondrial
4.1	Metab.TCA	AT3G17240	dihydrolipoamide dehydrogenase, mitochondrial (E3-PDC,OGDC,BCKDH)
4.1	Metab.TCA	AT3G52200	Pyruvate Dehydrogenase dihydrolipoamide acetyltransferase subunit (E2 subunit)
4.1	Metab.TCA	AT3G55410	2-oxoglutarate dehydrogenase, E1 subunit
4.1	Metab.TCA	AT3G58740	citrate synthase
4.1	Metab.TCA	AT3G58750	citrate synthase
4.1	Metab.TCA	AT3G60100	citrate synthase
4.1	Metab.TCA	AT4G26910	2-oxoglutarate dehydrogenase dihydrolipoamide succinyltransferase subunit (E2 subunit)
4.1	Metab.TCA	AT4G26970	aconitate hydratase
4.1	Metab.TCA	AT4G35260	NAD isocitrate dehydrogenase subunit 1/2 (beta/gamma)
4.1	Metab.TCA	AT4G35650	NAD isocitrate dehydrogenase subunit 1/2 (beta/gamma)
4.1	Metab.TCA	AT4G35830	aconitate hydratase
4.1	Metab.TCA	AT5G03290	NAD isocitrate dehydrogenase subunit 3/4 (alpha)
4.1	Metab.TCA	AT5G08300	succinyl-CoA synthetase, alpha subunit
4.1	Metab.TCA	AT5G14590	NADP isocitrate dehydrogenase
4.1	Metab.TCA	AT5G23250	succinyl-CoA synthetase, alpha subunit
4.1	Metab.TCA	AT5G50850	pyruvate dehydrogenase E1 beta subunit
4.1	Metab.TCA	AT5G50950	fumarate hydratase
4.1	Metab.TCA	AT5G55070	2-oxoglutarate dehydrogenase dihydrolipoamide succinyltransferase subunit (E2 subunit)
4.1	Metab.TCA	AT5G65750	2-oxoglutarate dehydrogenase, E1 subunit
4.2	Metab.Glycolysis	AT1G07110	6-phosphofructokinase
4.2	Metab.Glycolysis	AT1G08940	phosphoglycerate mutase bacterial
4.2	Metab.Glycolysis	AT1G09780	phosphoglycerate mutase independent
4.2	Metab.Glycolysis	AT1G12000	diphosphate fructose-6-phosphate 1-phosphotransferase
4.2	Metab.Glycolysis	AT1G12900	glyceraldehyde-3-phosphate dehydrogenase
4.2	Metab.Glycolysis	AT1G13440	glyceraldehyde-3-phosphate dehydrogenase
4.2	Metab.Glycolysis	AT1G16300	glyceraldehyde-3-phosphate dehydrogenase
4.2	Metab.Glycolysis	AT1G20950	diphosphate fructose-6-phosphate 1-phosphotransferase
4.2	Metab.Glycolysis	AT1G22170	phosphoglycerate mutase bacterial
4.2	Metab.Glycolysis	AT1G32440	pyruvate kinase
4.2	Metab.Glycolysis	AT1G42970	glyceraldehyde-3-phosphate dehydrogenase B subunit (GapB)
4.2	Metab.Glycolysis	AT1G47840	hexokinase
4.2	Metab.Glycolysis	AT1G50460	hexokinase
4.2	Metab.Glycolysis	AT1G56190	phosphoglycerate kinase
4.2	Metab.Glycolysis	AT1G74030	phosphopyruvate hydratase (enolase)
4.2	Metab.Glycolysis	AT1G76550	diphosphate fructose-6-phosphate 1-phosphotransferase
4.2	Metab.Glycolysis	AT1G78050	phosphoglycerate mutase bacterial
4.2	Metab.Glycolysis	AT1G79530	glyceraldehyde-3-phosphate dehydrogenase
4.2	Metab.Glycolysis	AT1G79550	phosphoglycerate kinase
4.2	Metab.Glycolysis	AT2G01140	fructose-bisphosphate aldolase
4.2	Metab.Glycolysis	AT2G19860	hexokinase
4.2	Metab.Glycolysis	AT2G21170	triosephosphate isomerase
4.2	Metab.Glycolysis	AT2G21330	fructose bisphosphate aldolase
4.2	Metab.Glycolysis	AT2G22480	diphosphate fructose-6-phosphate 1-phosphotransferase
4.2	Metab.Glycolysis	AT2G24270	glyceraldehyde-3-phosphate dehydrogenase NADP+
4.2	Metab.Glycolysis	AT2G29560	phosphopyruvate hydratase (enolase)
4.2	Metab.Glycolysis	AT2G36460	fructose bisphosphate aldolase
4.2	Metab.Glycolysis	AT2G36530	phosphopyruvate hydratase (enolase)
4.2	Metab.Glycolysis	AT2G36580	pyruvate kinase
4.2	Metab.Glycolysis	AT3G04050	pyruvate kinase
4.2	Metab.Glycolysis	AT3G04120	glyceraldehyde-3-phosphate dehydrogenase C subunit (GapC)
4.2	Metab.Glycolysis	AT3G08590	phosphoglycerate mutase independent
4.2	Metab.Glycolysis	AT3G12780	phosphoglycerate kinase
4.2	Metab.Glycolysis	AT3G20040	hexokinase
4.2	Metab.Glycolysis	AT3G22960	pyruvate kinase
4.2	Metab.Glycolysis	AT3G25960	pyruvate kinase
4.2	Metab.Glycolysis	AT3G26650	glyceraldehyde 3-phosphate dehydrogenase A subunit (GapA)
4.2	Metab.Glycolysis	AT3G49160	pyruvate kinase
4.2	Metab.Glycolysis	AT3G50520	phosphoglycerate mutase bacterial
4.2	Metab.Glycolysis	AT3G52930	fructose bisphosphate aldolase
4.2	Metab.Glycolysis	AT3G52990	pyruvate kinase
4.2	Metab.Glycolysis	AT3G55440	triosephosphate isomerase
4.2	Metab.Glycolysis	AT3G55650	pyruvate kinase
4.2	Metab.Glycolysis	AT3G55810	pyruvate kinase
4.2	Metab.Glycolysis	AT4G04040	diphosphate fructose-6-phosphate 1-phosphotransferase
4.2	Metab.Glycolysis	AT4G24620	glucose-6-phosphate isomerase
4.2	Metab.Glycolysis	AT4G26270	diphosphate fructose-6-phosphate 1-phosphotransferase
4.2	Metab.Glycolysis	AT4G26390	pyruvate kinase
4.2	Metab.Glycolysis	AT4G26520	fructose-bisphosphate aldolase
4.2	Metab.Glycolysis	AT4G26530	fructose-bisphosphate aldolase
4.2	Metab.Glycolysis	AT4G29130	hexokinase
4.2	Metab.Glycolysis	AT4G29220	diphosphate fructose-6-phosphate 1-phosphotransferase
4.2	Metab.Glycolysis	AT4G32840	diphosphate fructose-6-phosphate 1-phosphotransferase
4.2	Metab.Glycolysis	AT4G37840	hexokinase
4.2	Metab.Glycolysis	AT4G38970	fructose-bisphosphate aldolase
4.2	Metab.Glycolysis	AT5G03690	fructose-bisphosphate aldolase
4.2	Metab.Glycolysis	AT5G04120	phosphoglycerate mutase bacterial
4.2	Metab.Glycolysis	AT5G08570	pyruvate kinase
4.2	Metab.Glycolysis	AT5G22620	phosphoglycerate mutase bacterial
4.2	Metab.Glycolysis	AT5G42740	glucose-6-phosphate isomerase
4.2	Metab.Glycolysis	AT5G47810	diphosphate fructose-6-phosphate 1-phosphotransferase
4.2	Metab.Glycolysis	AT5G52920	pyruvate kinase
4.2	Metab.Glycolysis	AT5G56350	pyruvate kinase
4.2	Metab.Glycolysis	AT5G56630	diphosphate fructose-6-phosphate 1-phosphotransferase
4.2	Metab.Glycolysis	AT5G61580	diphosphate fructose-6-phosphate 1-phosphotransferase
4.2	Metab.Glycolysis	AT5G63680	pyruvate kinase
4.3	Metab.HemeSynth	AT1G02350	protoporphyrinogen oxidase
4.3	Metab.HemeSynth	AT1G03475	coproporphyrinogen III oxidase
4.3	Metab.HemeSynth	AT1G09940	glutamyl tRNA reductase
4.3	Metab.HemeSynth	AT1G44318	aminolevulinate dehydratase
4.3	Metab.HemeSynth	AT1G58290	glutamyl tRNA reductase
4.3	Metab.HemeSynth	AT1G69740	aminolevulinate dehydratase
4.3	Metab.HemeSynth	AT2G30390	ferrochelatase
4.3	Metab.HemeSynth	AT2G31250	glutamyl tRNA reductase
4.3	Metab.HemeSynth	AT2G40490	uroporphyrinogen decarboxylase
4.3	Metab.HemeSynth	AT3G14930	uroporphyrinogen decarboxylase
4.3	Metab.HemeSynth	AT3G48730	glutamate-1-semialdehyde aminotransferase
4.3	Metab.HemeSynth	AT4G01690	protoporphyrinogen oxidase
4.3	Metab.HemeSynth	AT4G03205	coproporphyrinogen III oxidase
4.3	Metab.HemeSynth	AT5G08280	hydroxymethylbilane synthase
4.3	Metab.HemeSynth	AT5G14220	protoporphyrinogen oxidase
4.3	Metab.HemeSynth	AT5G26030	ferrochelatase
4.3	Metab.HemeSynth	AT5G26710	glutamate-tRNA ligase
4.3	Metab.HemeSynth	AT5G63570	glutamate-1-semialdehyde aminotransferase
4.3	Metab.HemeSynth	AT5G64050	glutamate-tRNA ligase
4.4	Metab.Lipoacyl	AT1G01090	pyruvate dehydrogenase E1 alpha subunit
4.4	Metab.Lipoacyl	AT1G01120	fatty acid elongase 3-ketoacyl-CoA synthase 1
4.4	Metab.Lipoacyl	AT1G01280	cytochrome p450 family
4.4	Metab.Lipoacyl	AT1G01460	4,5 PIP kinase, putative
4.4	Metab.Lipoacyl	AT1G01600	cytochrome P450, putative
4.4	Metab.Lipoacyl	AT1G01610	hypothetical protein
4.4	Metab.Lipoacyl	AT1G01710	acyl CoA thioesterase, putative
4.4	Metab.Lipoacyl	AT1G02190	hypothetical protein
4.4	Metab.Lipoacyl	AT1G02390	expressed protein
4.4	Metab.Lipoacyl	AT1G02660	expressed protein
4.4	Metab.Lipoacyl	AT1G03090	3-methylcrotonyl-CoA carboxylase -related ESTs gb|H35836, gb|AA651295 and gb|AA721862 come from this gene
4.4	Metab.Lipoacyl	AT1G03990	unknown protein
4.4	Metab.Lipoacyl	AT1G04010	unknown protein
4.4	Metab.Lipoacyl	AT1G04220	putative beta-ketoacyl-CoA synthase
4.4	Metab.Lipoacyl	AT1G04640	lipoate-protein ligase
4.4	Metab.Lipoacyl	AT1G05630	putative inositol 1,4,5-trisphosphate 5-phosphatase
4.4	Metab.Lipoacyl	AT1G05800	hypothetical protein
4.4	Metab.Lipoacyl	AT1G06080	delta 9 desaturase
4.4	Metab.Lipoacyl	AT1G06090	delta 9 desaturase, putative
4.4	Metab.Lipoacyl	AT1G06100	delta 9 desaturase, putative
4.4	Metab.Lipoacyl	AT1G06120	delta 9 desaturase, putative
4.4	Metab.Lipoacyl	AT1G06250	lipase-like protein
4.4	Metab.Lipoacyl	AT1G06350	delta 9 desaturase, putative
4.4	Metab.Lipoacyl	AT1G06360	delta 9 desaturase, putative
4.4	Metab.Lipoacyl	AT1G06520	expressed protein
4.4	Metab.Lipoacyl	AT1G06800	lipase, putative
4.4	Metab.Lipoacyl	AT1G07230	unknown protein
4.4	Metab.Lipoacyl	AT1G07720	fatty acid elongase 3-ketoacyl-CoA synthase, putative
4.4	Metab.Lipoacyl	AT1G08510	acyl-(acyl carrier protein) thioesterase, putative
4.4	Metab.Lipoacyl	AT1G08980	Chloroplast translocase TOC64
4.4	Metab.Lipoacyl	AT1G09400	12-oxophytodienoate reductase, putative
4.4	Metab.Lipoacyl	AT1G09430	unknown protein
4.4	Metab.Lipoacyl	AT1G10670	ATP citrate-lyase, putative
4.4	Metab.Lipoacyl	AT1G10740	putative lipase
4.4	Metab.Lipoacyl	AT1G10900	phosphatidylinositol-4-phosphate 5-kinase isolog
4.4	Metab.Lipoacyl	AT1G11090	lysophospholipase isolog
4.4	Metab.Lipoacyl	AT1G13210	phospholipid-transporting ATPase 11
4.4	Metab.Lipoacyl	AT1G13280	allene oxide cyclase, putative
4.4	Metab.Lipoacyl	AT1G13560	aminoalcoholphosphotransferase
4.4	Metab.Lipoacyl	AT1G13640	ubiquitin, putative
4.4	Metab.Lipoacyl	AT1G14290	acid phosphatase, putative
4.4	Metab.Lipoacyl	AT1G15080	putative phosphatidic acid phosphatase
4.4	Metab.Lipoacyl	AT1G15110	putative phosphatidylserine synthase
4.4	Metab.Lipoacyl	AT1G17340	unknown protein
4.4	Metab.Lipoacyl	AT1G17420	lipoxygenase
4.4	Metab.Lipoacyl	AT1G17500	P-type ATPase, putative
4.4	Metab.Lipoacyl	AT1G17990	12-oxophytodienoate reductase, putative
4.4	Metab.Lipoacyl	AT1G18280	lipid transfer protein, putative
4.4	Metab.Lipoacyl	AT1G18360	lysophospholipase homolog, putative
4.4	Metab.Lipoacyl	AT1G19440	very-long-chain fatty acid condensing enzyme CUT1, putative
4.4	Metab.Lipoacyl	AT1G21980	phosphatidylinositol-4-phosphate 5-kinase, putative
4.4	Metab.Lipoacyl	AT1G22620	unknown protein
4.4	Metab.Lipoacyl	AT1G23240	pollen coat EF-hand protein
4.4	Metab.Lipoacyl	AT1G23250	Ca2+-binding EF-hand common family protein, putative
4.4	Metab.Lipoacyl	AT1G24360	putative 3-oxoacyl [acyl-carrier protein] reductase
4.4	Metab.Lipoacyl	AT1G24470	putative b-keto acyl reductase
4.4	Metab.Lipoacyl	AT1G25450	fatty acid condensing enzyme CUT1, putative
4.4	Metab.Lipoacyl	AT1G26130	P-type transporting ATPase, putative
4.4	Metab.Lipoacyl	AT1G26270	expressed protein
4.4	Metab.Lipoacyl	AT1G27480	expressed protein
4.4	Metab.Lipoacyl	AT1G27950	lipid transfer protein, putative
4.4	Metab.Lipoacyl	AT1G30120	pyruvate dehydrogenase E1 beta subunit
4.4	Metab.Lipoacyl	AT1G30370	lipase, putative
4.4	Metab.Lipoacyl	AT1G31480	shoot gravitropism 2
4.4	Metab.Lipoacyl	AT1G31812	Acyl CoA binding protein, putative
4.4	Metab.Lipoacyl	AT1G32200	glycerol-3-phosphate acyltransferase
4.4	Metab.Lipoacyl	AT1G32280	hypothetical protein
4.4	Metab.Lipoacyl	AT1G33270	expressed protein
4.4	Metab.Lipoacyl	AT1G34100	choline kinase (GmCK2p), putative
4.4	Metab.Lipoacyl	AT1G34260	hypothetical protein
4.4	Metab.Lipoacyl	AT1G34430	pyruvate dehydrogenase dihydrolipoamide acetyltransferase subunit (E2 subunit)
4.4	Metab.Lipoacyl	AT1G34490	hypothetical protein
4.4	Metab.Lipoacyl	AT1G34500	hypothetical protein
4.4	Metab.Lipoacyl	AT1G34520	hypothetical protein
4.4	Metab.Lipoacyl	AT1G36150	non-specific lipid transfer protein, putative
4.4	Metab.Lipoacyl	AT1G36160	Acetyl-CoA carboxylase
4.4	Metab.Lipoacyl	AT1G36180	Acetyl-CoA carboxylase
4.4	Metab.Lipoacyl	AT1G43800	Expressed protein
4.4	Metab.Lipoacyl	AT1G47580	mitochondrial lipoyltransferase
4.4	Metab.Lipoacyl	AT1G48600	phosphoethanolamine N-methyltransferase, putative
4.4	Metab.Lipoacyl	AT1G48750	lipid transfer protein, putative
4.4	Metab.Lipoacyl	AT1G48990	oleosin
4.4	Metab.Lipoacyl	AT1G49340	phosphatidylinositol 3- and 4-kinase family contains similarity to phosphatidylinositol 4-kinase 230 GI:2326227 from [Homo sapiens], from [Bos taurus] GI:2198791; contains Pfam profiles PF00454: Phosphatidylinositol 3- and 4-kinase, PF00613: Phosphoinositide 3-kinase family, accessory domain
4.4	Metab.Lipoacyl	AT1G51040	phosphatidylinositol 4-kinase, putative
4.4	Metab.Lipoacyl	AT1G51260	putative acyl-CoA : 1-acylglycerol-3-phosphate acyltransferase
4.4	Metab.Lipoacyl	AT1G51440	expressed protein
4.4	Metab.Lipoacyl	AT1G52570	phospholipase D, putative
4.4	Metab.Lipoacyl	AT1G52700	unknown protein
4.4	Metab.Lipoacyl	AT1G52760	putative lipase
4.4	Metab.Lipoacyl	AT1G54100	aldehyde dehydrogenase homolog, putative
4.4	Metab.Lipoacyl	AT1G54280	hypothetical protein
4.4	Metab.Lipoacyl	AT1G54350	ABC transporter family protein
4.4	Metab.Lipoacyl	AT1G54580	acyl-carrier protein (ACP), putative
4.4	Metab.Lipoacyl	AT1G54630	expressed protein
4.4	Metab.Lipoacyl	AT1G55020	lipoxygenase, putative
4.4	Metab.Lipoacyl	AT1G55180	phospholipase D, putative
4.4	Metab.Lipoacyl	AT1G55260	expressed protein
4.4	Metab.Lipoacyl	AT1G55320	acetyl-CoA synthetase, putative
4.4	Metab.Lipoacyl	AT1G55840	polyphosphoinositide binding protein, putative
4.4	Metab.Lipoacyl	AT1G56630	hypothetical protein
4.4	Metab.Lipoacyl	AT1G59820	chromaffin granule ATPase II homolog, putative
4.4	Metab.Lipoacyl	AT1G60490	phosphatidylinositol 3-kinase, putative
4.4	Metab.Lipoacyl	AT1G60550	hypothetical protein
4.4	Metab.Lipoacyl	AT1G60810	ATP citrate-lyase, putative
4.4	Metab.Lipoacyl	AT1G60890	putative phosphatidylinositol-4-phosphate 5-kinase
4.4	Metab.Lipoacyl	AT1G61850	hypothetical protein
4.4	Metab.Lipoacyl	AT1G62430	hypothetical protein
4.4	Metab.Lipoacyl	AT1G62610	similar to glucose 1-dehydrogenase (AB000617); similar to EST gb|T88100
4.4	Metab.Lipoacyl	AT1G62640	3-ketoacyl-acyl carrier protein synthase III (KAS III)
4.4	Metab.Lipoacyl	AT1G62790	protease inhibitor/seed storage/lipid transfer protein (LTP) family contains Pfam protease inhibitor/seed storage/LTP family domain PF00234
4.4	Metab.Lipoacyl	AT1G63380	reductase, putative
4.4	Metab.Lipoacyl	AT1G63710	cytochrome P450, putative
4.4	Metab.Lipoacyl	AT1G64460	unknown protein
4.4	Metab.Lipoacyl	AT1G64470	ubiquitin, putative
4.4	Metab.Lipoacyl	AT1G64670	expressed protein
4.4	Metab.Lipoacyl	AT1G65290	acyl carrier protein
4.4	Metab.Lipoacyl	AT1G65580	unknown protein
4.4	Metab.Lipoacyl	AT1G66850	lipid transfer protein, putative
4.4	Metab.Lipoacyl	AT1G67560	putative lipoxygenase
4.4	Metab.Lipoacyl	AT1G67730	Expressed protein
4.4	Metab.Lipoacyl	AT1G68000	phosphatidylinositol synthase (PIS1)
4.4	Metab.Lipoacyl	AT1G68530	very-long-chain fatty acid condensing enzyme (CUT1) identical to very-long-chain fatty acid condensing enzyme (CUT1) GB:AF129511 (required for cuticular wax biosynthesis and pollen fertility: Millar,A.A., et al., Plant Cell (1999))
4.4	Metab.Lipoacyl	AT1G68710	ATPase, putative
4.4	Metab.Lipoacyl	AT1G69640	acid phosphatase, putative
4.4	Metab.Lipoacyl	AT1G70670	Ca2+-binding EF-hand common family protein, putative
4.4	Metab.Lipoacyl	AT1G70680	Ca2+-binding EF-hand common family protein, putative
4.4	Metab.Lipoacyl	AT1G71010	unknown protein
4.4	Metab.Lipoacyl	AT1G71160	putative ketoacyl-CoA synthase
4.4	Metab.Lipoacyl	AT1G71697	choline kinase, putative
4.4	Metab.Lipoacyl	AT1G72110	hypothetical protein
4.4	Metab.Lipoacyl	AT1G72520	putative lipoxygenase
4.4	Metab.Lipoacyl	AT1G72700	putative P-type transporting ATPase
4.4	Metab.Lipoacyl	AT1G73480	lysophospholipase homolog, putative
4.4	Metab.Lipoacyl	AT1G73550	hypothetical protein
4.4	Metab.Lipoacyl	AT1G73560	lipid transfer protein, putative
4.4	Metab.Lipoacyl	AT1G73600	phosphoethanolamine N-methyltransferase, putative
4.4	Metab.Lipoacyl	AT1G73680	feebly-like protein
4.4	Metab.Lipoacyl	AT1G73780	putative lipid transfer protein
4.4	Metab.Lipoacyl	AT1G73890	hypothetical protein
4.4	Metab.Lipoacyl	AT1G74210	putative glycerophosphodiester phosphodiesterase
4.4	Metab.Lipoacyl	AT1G74320	putative choline kinase
4.4	Metab.Lipoacyl	AT1G74960	3-ketoacyl-ACP synthase, putative
4.4	Metab.Lipoacyl	AT1G75000	hypothetical protein
4.4	Metab.Lipoacyl	AT1G75020	putative acyl-CoA:1-acylglycerol-3-phosphate acyltransferase
4.4	Metab.Lipoacyl	AT1G76680	12-oxophytodienoate reductase (OPR1)
4.4	Metab.Lipoacyl	AT1G76690	12-oxophytodienoate reductase (OPR2)
4.4	Metab.Lipoacyl	AT1G77420	lysophospholipase isolog, putative
4.4	Metab.Lipoacyl	AT1G77740	putative phosphatidylinositol-4-phosphate-5-kinase
4.4	Metab.Lipoacyl	AT1G78690	hypothetical protein
4.4	Metab.Lipoacyl	AT1G80950	expressed protein
4.4	Metab.Lipoacyl	AT2G01180	putative phosphatidic acid phosphatase
4.4	Metab.Lipoacyl	AT2G02770	unknown protein
4.4	Metab.Lipoacyl	AT2G03890	expressed protein
4.4	Metab.Lipoacyl	AT2G04350	long-chain fatty-acid-CoA ligase (acyl-CoA synthetase)
4.4	Metab.Lipoacyl	AT2G04540	3-oxoacyl carrier protein synthase
4.4	Metab.Lipoacyl	AT2G05260	expressed protein
4.4	Metab.Lipoacyl	AT2G05990	enoyl-[acyl-carrier protein] reductase [NADH] (enr-A), putative similar to enoyl-[acyl-carrier protein] reductase [NADH] SP:P80030 from [Brassica napus]
4.4	Metab.Lipoacyl	AT2G06050	12-oxophytodienoate reductase (OPR3)(DDE1)
4.4	Metab.Lipoacyl	AT2G11810	putative monogalactosyldiacylglycerol synthase
4.4	Metab.Lipoacyl	AT2G13820	putative nonspecific lipid-transfer protein precursor
4.4	Metab.Lipoacyl	AT2G15050	putative lipid transfer protein
4.4	Metab.Lipoacyl	AT2G15090	putative fatty acid elongase
4.4	Metab.Lipoacyl	AT2G15230	putative lysosomal acid lipase
4.4	Metab.Lipoacyl	AT2G15325	hypothetical protein
4.4	Metab.Lipoacyl	AT2G16280	putative beta-ketoacyl-CoA synthase
4.4	Metab.Lipoacyl	AT2G18370	putative lipid transfer protein
4.4	Metab.Lipoacyl	AT2G18730	putative diacylglycerol kinase
4.4	Metab.Lipoacyl	AT2G19450	diacylglycerol O-acyltransferase
4.4	Metab.Lipoacyl	AT2G19690	hypothetical protein
4.4	Metab.Lipoacyl	AT2G20860	lipoic acid synthase (LIP1)
4.4	Metab.Lipoacyl	AT2G20900	putative diacylglycerol kinase
4.4	Metab.Lipoacyl	AT2G22230	putative beta-hydroxyacyl-ACP dehydratase
4.4	Metab.Lipoacyl	AT2G25890	oleosin
4.4	Metab.Lipoacyl	AT2G26250	beta-ketoacyl-CoA synthase (FIDDLEHEAD)
4.4	Metab.Lipoacyl	AT2G26420	putative phosphatidylinositol-4-phosphate 5-kinase
4.4	Metab.Lipoacyl	AT2G26560	patatin, putative
4.4	Metab.Lipoacyl	AT2G26640	putative beta-ketoacyl-CoA synthase
4.4	Metab.Lipoacyl	AT2G26740	epoxide hydrolase (ATsEH)
4.4	Metab.Lipoacyl	AT2G26750	putative epoxide hydrolase
4.4	Metab.Lipoacyl	AT2G26830	putative choline kinase
4.4	Metab.Lipoacyl	AT2G26870	putative phospholipase C
4.4	Metab.Lipoacyl	AT2G27090	hypothetical protein
4.4	Metab.Lipoacyl	AT2G27130	expressed protein
4.4	Metab.Lipoacyl	AT2G28630	putative fatty acid elongase
4.4	Metab.Lipoacyl	AT2G29980	omega-3 fatty acid desaturase, endoplasmic reticulum (FAD3) identical to SP:48623
4.4	Metab.Lipoacyl	AT2G30200	putative malonyl-CoA:Acyl carrier protein transacylase
4.4	Metab.Lipoacyl	AT2G30550	lipase (class 3) family similar to DEFECTIVE IN ANTHER DEHISCENCE1 [Arabidopsis thaliana] GI:16215706; contains Pfam profile PF01764: Lipase
4.4	Metab.Lipoacyl	AT2G30720	hypothetical protein
4.4	Metab.Lipoacyl	AT2G31100	putative lipase
4.4	Metab.Lipoacyl	AT2G31360	delta 9 desaturase
4.4	Metab.Lipoacyl	AT2G31690	putative triacylglycerol lipase
4.4	Metab.Lipoacyl	AT2G31830	putative inositol polyphosphate 5'-phosphatase
4.4	Metab.Lipoacyl	AT2G32260	putative phospholipid cytidylyltransferase
4.4	Metab.Lipoacyl	AT2G33380	RD20 protein
4.4	Metab.Lipoacyl	AT2G34590	pyruvate dehydrogenase E1 beta subunit
4.4	Metab.Lipoacyl	AT2G34690	unknown protein
4.4	Metab.Lipoacyl	AT2G34770	fatty acid hydroxylase (FAH1)
4.4	Metab.Lipoacyl	AT2G35490	putative fibrillin
4.4	Metab.Lipoacyl	AT2G35690	putative acyl-CoA oxidase
4.4	Metab.Lipoacyl	AT2G37700	CER1-like protein
4.4	Metab.Lipoacyl	AT2G37870	expressed protein
4.4	Metab.Lipoacyl	AT2G38040	putative alpha-carboxyltransferase
4.4	Metab.Lipoacyl	AT2G38110	unknown protein
4.4	Metab.Lipoacyl	AT2G38530	putative nonspecific lipid-transfer protein
4.4	Metab.Lipoacyl	AT2G38540	putative nonspecific lipid-transfer protein
4.4	Metab.Lipoacyl	AT2G38670	putative phospholipid cytidylyltransferase
4.4	Metab.Lipoacyl	AT2G38995	hypothetical protein
4.4	Metab.Lipoacyl	AT2G39220	patatin family
4.4	Metab.Lipoacyl	AT2G39290	putative CDP-diacylglycerol--glycerol-3-phosphate 3-phosphatidyltransferase
4.4	Metab.Lipoacyl	AT2G39400	putative phospholipase
4.4	Metab.Lipoacyl	AT2G39410	putative phospholipase
4.4	Metab.Lipoacyl	AT2G39420	putative phospholipase
4.4	Metab.Lipoacyl	AT2G40116	similar to phosphoinositide specific phospholipase C(AtPLC2)
4.4	Metab.Lipoacyl	AT2G40690	glycerol-3-phosphate dehydrogenase
4.4	Metab.Lipoacyl	AT2G40850	hypothetical protein
4.4	Metab.Lipoacyl	AT2G41210	putative phosphatidylinositol-4-phosphate 5-kinase
4.4	Metab.Lipoacyl	AT2G41540	glycerol-3-phosphate dehydrogenase
4.4	Metab.Lipoacyl	AT2G42010	phospholipase D (PLDbeta)
4.4	Metab.Lipoacyl	AT2G42450	hypothetical protein
4.4	Metab.Lipoacyl	AT2G42690	putative lipase
4.4	Metab.Lipoacyl	AT2G43710	stearoyl-ACP desaturase
4.4	Metab.Lipoacyl	AT2G43900	putative inositol polyphosphate 5'-phosphatase
4.4	Metab.Lipoacyl	AT2G44290	unknown protein
4.4	Metab.Lipoacyl	AT2G44300	unknown protein
4.4	Metab.Lipoacyl	AT2G44620	acyl carrier protein
4.4	Metab.Lipoacyl	AT2G44810	putative triacylglycerol lipase
4.4	Metab.Lipoacyl	AT2G45150	putative phosphatidate cytidylyltransferase
4.4	Metab.Lipoacyl	AT2G45970	cytochrome P450, putative
4.4	Metab.Lipoacyl	AT2G46090	expressed protein
4.4	Metab.Lipoacyl	AT2G46210	putative fatty acid desaturase/cytochrome b5 fusion protein
4.4	Metab.Lipoacyl	AT2G46500	expressed protein
4.4	Metab.Lipoacyl	AT2G46720	putative beta-ketoacyl-CoA synthase
4.4	Metab.Lipoacyl	AT2G47630	putative phospholipase
4.4	Metab.Lipoacyl	AT2G48130	expressed protein
4.4	Metab.Lipoacyl	AT2G48140	expressed protein
4.4	Metab.Lipoacyl	AT3G01420	feebly-like protein
4.4	Metab.Lipoacyl	AT3G01570	oleosin
4.4	Metab.Lipoacyl	AT3G02600	putative phosphatidate phosphohydrolase
4.4	Metab.Lipoacyl	AT3G02610	putative stearoyl-acyl carrier protein desaturase
4.4	Metab.Lipoacyl	AT3G02620	putative stearoyl-acyl carrier protein desaturase
4.4	Metab.Lipoacyl	AT3G02630	putative stearoyl-acyl carrier protein desaturase
4.4	Metab.Lipoacyl	AT3G03310	expressed protein
4.4	Metab.Lipoacyl	AT3G03520	unknown protein
4.4	Metab.Lipoacyl	AT3G03530	expressed protein
4.4	Metab.Lipoacyl	AT3G03540	putative phospholipase
4.4	Metab.Lipoacyl	AT3G05020	acyl carrier protein 1 precursor (ACP)
4.4	Metab.Lipoacyl	AT3G05420	unknown protein
4.4	Metab.Lipoacyl	AT3G05510	expressed protein
4.4	Metab.Lipoacyl	AT3G05600	putative epoxide hydrolase
4.4	Metab.Lipoacyl	AT3G05630	phospholipase D family
4.4	Metab.Lipoacyl	AT3G06060	unknown protein
4.4	Metab.Lipoacyl	AT3G06460	unknown protein
4.4	Metab.Lipoacyl	AT3G06470	unknown protein
4.4	Metab.Lipoacyl	AT3G06650	ATP citrate lyase
4.4	Metab.Lipoacyl	AT3G07400	hypothetical protein
4.4	Metab.Lipoacyl	AT3G07450	putative 5B-anther specific protein
4.4	Metab.Lipoacyl	AT3G07690	putative glycerol-3-phosphate dehydrogenase
4.4	Metab.Lipoacyl	AT3G07960	putative phosphatidylinositol-4-phosphate 5-kinase
4.4	Metab.Lipoacyl	AT3G08510	phosphoinositide specific phospholipase C(AtPLC2)
4.4	Metab.Lipoacyl	AT3G08770	putative nonspecific lipid-transfer protein
4.4	Metab.Lipoacyl	AT3G09920	putative phosphatidylinositol-4-phosphate 5-kinase
4.4	Metab.Lipoacyl	AT3G10370	putative glycerol-3-phosphate dehydrogenase
4.4	Metab.Lipoacyl	AT3G10550	putative myotubularin
4.4	Metab.Lipoacyl	AT3G10840	putative alpha/beta hydrolase
4.4	Metab.Lipoacyl	AT3G11170	omega-3 fatty acid desaturase, chloroplast precursor (FAD7)
4.4	Metab.Lipoacyl	AT3G11430	unknown protein
4.4	Metab.Lipoacyl	AT3G11470	unknown protein
4.4	Metab.Lipoacyl	AT3G11670	digalactosyldiacylglycerol synthase
4.4	Metab.Lipoacyl	AT3G11980	male sterility protein 2 (MS2)
4.4	Metab.Lipoacyl	AT3G12120	omega-6 fatty acid desaturase, endoplasmic reticulum (FAD2)(delta-12 desaturase)
4.4	Metab.Lipoacyl	AT3G12800	hypothetical protein
4.4	Metab.Lipoacyl	AT3G13900	putative ATPase
4.4	Metab.Lipoacyl	AT3G14075	expressed protein
4.4	Metab.Lipoacyl	AT3G14205	Expressed protein
4.4	Metab.Lipoacyl	AT3G14270	phosphoinositide kinase
4.4	Metab.Lipoacyl	AT3G14360	expressed protein
4.4	Metab.Lipoacyl	AT3G15650	putative lysophospholipase
4.4	Metab.Lipoacyl	AT3G15730	Phospholipase D, putative
4.4	Metab.Lipoacyl	AT3G15850	putative delta 9 desaturase
4.4	Metab.Lipoacyl	AT3G15870	putative delta 9 desaturase
4.4	Metab.Lipoacyl	AT3G16785	phospholipase D zeta1 (5' fragment)
4.4	Metab.Lipoacyl	AT3G16950	dihydrolipoamide dehydrogenase, Plastidic (E3-PDC)
4.4	Metab.Lipoacyl	AT3G18000	methyltransferase, putative
4.4	Metab.Lipoacyl	AT3G18220	diacylglycerol pyrophosphate phosphatase, putative
4.4	Metab.Lipoacyl	AT3G18280	lipid transfer protein, putative
4.4	Metab.Lipoacyl	AT3G18570	oleosin
4.4	Metab.Lipoacyl	AT3G18850	hypothetical protein
4.4	Metab.Lipoacyl	AT3G18860	transducin / WD-40 repeat protein family contains seven G-protein beta WD-40 repeats; similar to phospholipase a-2-activating protein SP:P27612 from [Mus musculus]
4.4	Metab.Lipoacyl	AT3G19240	dem-like protein
4.4	Metab.Lipoacyl	AT3G22400	putative lipoxygenase
4.4	Metab.Lipoacyl	AT3G22570	expressed protein
4.4	Metab.Lipoacyl	AT3G22580	unknown protein
4.4	Metab.Lipoacyl	AT3G22600	expressed protein
4.4	Metab.Lipoacyl	AT3G22620	expressed protein
4.4	Metab.Lipoacyl	AT3G23410	expressed protein
4.4	Metab.Lipoacyl	AT3G23470	cyclopropane-fatty-acyl-phospholipid synthase, putative
4.4	Metab.Lipoacyl	AT3G23510	cyclopropane-fatty-acyl-phospholipid synthase, putative
4.4	Metab.Lipoacyl	AT3G23530	unknown protein
4.4	Metab.Lipoacyl	AT3G23790	AMP-binding protein, putative
4.4	Metab.Lipoacyl	AT3G23840	expressed protein
4.4	Metab.Lipoacyl	AT3G25110	acyl-(acyl carrier protein) thioesterase
4.4	Metab.Lipoacyl	AT3G25585	aminoalcoholphosphotransferase, putative strong similarity to aminoalcoholphosphotransferase [Arabidopsis thaliana] GI:3661593; contains Pfam profile PF01066: CDP-alcohol phosphatidyltransferase
4.4	Metab.Lipoacyl	AT3G25610	ATPase II, putative
4.4	Metab.Lipoacyl	AT3G25760	hypothetical protein
4.4	Metab.Lipoacyl	AT3G25770	expressed protein
4.4	Metab.Lipoacyl	AT3G25780	expressed protein
4.4	Metab.Lipoacyl	AT3G25860	pyruvate dehydrogenase dihydrolipoamide acetyltransferase subunit (E2 subunit)
4.4	Metab.Lipoacyl	AT3G27660	oleosin
4.4	Metab.Lipoacyl	AT3G27870	P-type ATPase, putative
4.4	Metab.Lipoacyl	AT3G43220	putative protein
4.4	Metab.Lipoacyl	AT3G43720	lipid-transfer protein-like protein
4.4	Metab.Lipoacyl	AT3G44540	acyl CoA reductase - protein
4.4	Metab.Lipoacyl	AT3G44550	acyl CoA reductase -like protein
4.4	Metab.Lipoacyl	AT3G44560	acyl CoA reductase -like protein
4.4	Metab.Lipoacyl	AT3G44830	putative protein
4.4	Metab.Lipoacyl	AT3G45140	lipoxygenase AtLOX2
4.4	Metab.Lipoacyl	AT3G45770	enoyl thioester reductase 1
4.4	Metab.Lipoacyl	AT3G45880	phospholipase - like protein
4.4	Metab.Lipoacyl	AT3G46170	dehydrogenase -like protein
4.4	Metab.Lipoacyl	AT3G47220	1-phosphatidylinositol-4,5-bisphosphate phosphodiesterase-like protein
4.4	Metab.Lipoacyl	AT3G47290	1-phosphatidylinositol-4,5-bisphosphate phosphodiesterase
4.4	Metab.Lipoacyl	AT3G48610	putative protein
4.4	Metab.Lipoacyl	AT3G48780	serine palmitoyltransferase-like protein
4.4	Metab.Lipoacyl	AT3G49050	calmodulin-binding heat-shock protein
4.4	Metab.Lipoacyl	AT3G49190	putative protein
4.4	Metab.Lipoacyl	AT3G49200	putative protein
4.4	Metab.Lipoacyl	AT3G49210	putative protein
4.4	Metab.Lipoacyl	AT3G50110	putative tyrosine phosphatase
4.4	Metab.Lipoacyl	AT3G51000	epoxide hydrolase-like protein
4.4	Metab.Lipoacyl	AT3G51460	putative protein
4.4	Metab.Lipoacyl	AT3G51520	putative protein
4.4	Metab.Lipoacyl	AT3G51590	lipid transfer protein-like protein
4.4	Metab.Lipoacyl	AT3G51600	non-specific lipid transfer protein
4.4	Metab.Lipoacyl	AT3G51830	putative transmembrane protein G5p
4.4	Metab.Lipoacyl	AT3G51970	wax synthase-like protein
4.4	Metab.Lipoacyl	AT3G52130	5B protein like protein
4.4	Metab.Lipoacyl	AT3G52160	beta-ketoacyl-CoA synthase like protein
4.4	Metab.Lipoacyl	AT3G53980	protease inhibitor/seed storage/lipid transfer protein (LTP) family contains Pfam protease inhibitor/seed storage/LTP family domain PF00234
4.4	Metab.Lipoacyl	AT3G54950	patatin-related
4.4	Metab.Lipoacyl	AT3G55030	phosphatidylglycerophosphate synthase - like protein
4.4	Metab.Lipoacyl	AT3G55180	lipase -like protein
4.4	Metab.Lipoacyl	AT3G55190	lipase -like protein
4.4	Metab.Lipoacyl	AT3G55290	oxidoreductase -like protein
4.4	Metab.Lipoacyl	AT3G55310	beta-ketoacyl-ACP reductase - like protein
4.4	Metab.Lipoacyl	AT3G55360	synaptic glycoprotein SC2-like protein
4.4	Metab.Lipoacyl	AT3G55940	phosphoinositide specific phospholipase C, putative
4.4	Metab.Lipoacyl	AT3G56600	putative protein
4.4	Metab.Lipoacyl	AT3G56700	putative protein
4.4	Metab.Lipoacyl	AT3G56960	phosphatidylinositol-4-phosphate 5-kinase-like protein
4.4	Metab.Lipoacyl	AT3G57140	expressed protein
4.4	Metab.Lipoacyl	AT3G57310	putative protein
4.4	Metab.Lipoacyl	AT3G57650	1-acylcerol-3-phosphate acyltransferase - like protein
4.4	Metab.Lipoacyl	AT3G58550	putative protein
4.4	Metab.Lipoacyl	AT3G59770	hypothetical protein
4.4	Metab.Lipoacyl	AT3G60340	palmitoyl protein thioesterase precursor, putative palmitoyl-protein thioesterase precursor, Mus musculus, EMBL:AF071025
4.4	Metab.Lipoacyl	AT3G60620	phosphatidate cytidylyltransferase - like protein
4.4	Metab.Lipoacyl	AT3G61580	delta-8 sphingolipid desaturase
4.4	Metab.Lipoacyl	AT3G61680	putative protein
4.4	Metab.Lipoacyl	AT3G62590	putative protein
4.4	Metab.Lipoacyl	AT3G63200	putative protein
4.4	Metab.Lipoacyl	AT4G00240	phospholipase D, putative
4.4	Metab.Lipoacyl	AT4G00360	cytochrome p450, putative
4.4	Metab.Lipoacyl	AT4G00400	putative protein
4.4	Metab.Lipoacyl	AT4G00500	calmodulin-binding heat-shock protein
4.4	Metab.Lipoacyl	AT4G00520	putative acetyl CoA thioesterase
4.4	Metab.Lipoacyl	AT4G00550	similar to digalactosyldiacylglycerol
4.4	Metab.Lipoacyl	AT4G01190	putative phosphatidylinositol kinase
4.4	Metab.Lipoacyl	AT4G01950	unknown protein
4.4	Metab.Lipoacyl	AT4G02340	coded for by A. thaliana cDNA T04215
4.4	Metab.Lipoacyl	AT4G04020	putative fibrillin
4.4	Metab.Lipoacyl	AT4G04320	putative malonyl-CoA decarboxylase
4.4	Metab.Lipoacyl	AT4G04870	putative phosphatidylglycerotransferase
4.4	Metab.Lipoacyl	AT4G04930	putative fatty acid desaturase
4.4	Metab.Lipoacyl	AT4G08530	putative lipid transfer protein
4.4	Metab.Lipoacyl	AT4G08670	putative lipid transfer protein
4.4	Metab.Lipoacyl	AT4G09760	choline kinase GmCK2p -like protein
4.4	Metab.Lipoacyl	AT4G10950	putative protein
4.4	Metab.Lipoacyl	AT4G11830	phospholipase D-gamma, putative
4.4	Metab.Lipoacyl	AT4G11840	phospholipase D-gamma, putative
4.4	Metab.Lipoacyl	AT4G11850	phospholipase D-gamma, putative
4.4	Metab.Lipoacyl	AT4G12360	putative protein
4.4	Metab.Lipoacyl	AT4G13050	oleoyl-[acyl-carrier-protein] hydrolase-like protein
4.4	Metab.Lipoacyl	AT4G13550	Triacylglycerol lipase
4.4	Metab.Lipoacyl	AT4G13840	fatty acid elongase - like protein (cer2-like)
4.4	Metab.Lipoacyl	AT4G14070	AMP-binding protein
4.4	Metab.Lipoacyl	AT4G14815	Expressed protein
4.4	Metab.Lipoacyl	AT4G15130	putative phosphocholine cytidylyltransferase
4.4	Metab.Lipoacyl	AT4G15440	hydroperoxide lyase (HPOL) like protein
4.4	Metab.Lipoacyl	AT4G15960	putative epoxide hydrolase
4.4	Metab.Lipoacyl	AT4G16070	hypothetical protein
4.4	Metab.Lipoacyl	AT4G16155	dihydrolipoamide dehydrogenase, Plastidic (E3-PDC)
4.4	Metab.Lipoacyl	AT4G16700	decarboxylase like protein
4.4	Metab.Lipoacyl	AT4G16820	triacylglycerol lipase like protein
4.4	Metab.Lipoacyl	AT4G17470	putative protein
4.4	Metab.Lipoacyl	AT4G17480	putative protein
4.4	Metab.Lipoacyl	AT4G17483	putative protein
4.4	Metab.Lipoacyl	AT4G18550	lipase-like protein
4.4	Metab.Lipoacyl	AT4G19380	putative protein
4.4	Metab.Lipoacyl	AT4G20870	fatty acid hydroxylase - like protein
4.4	Metab.Lipoacyl	AT4G22240	fibrillin precursor-like protein
4.4	Metab.Lipoacyl	AT4G22300	putative protein
4.4	Metab.Lipoacyl	AT4G22340	CDP-diacylglycerol synthetase-like protein
4.4	Metab.Lipoacyl	AT4G22490	RCc3- like protein
4.4	Metab.Lipoacyl	AT4G22520	putative protein
4.4	Metab.Lipoacyl	AT4G22630	putative protein
4.4	Metab.Lipoacyl	AT4G22640	putative protein
4.4	Metab.Lipoacyl	AT4G24230	expressed protein acyl-CoA binding protein - Arabidopsis thaliana,PID:g4128197
4.4	Metab.Lipoacyl	AT4G24510	CER2
4.4	Metab.Lipoacyl	AT4G25050	acyl carrier - like protein
4.4	Metab.Lipoacyl	AT4G25140	oleosin
4.4	Metab.Lipoacyl	AT4G25970	putative phosphatidylserine decarboxylase
4.4	Metab.Lipoacyl	AT4G26740	embryo-specific protein 1 (ATS1)
4.4	Metab.Lipoacyl	AT4G26770	putative CDP-diacylglycerol synthetase
4.4	Metab.Lipoacyl	AT4G27780	putative acyl-CoA binding protein
4.4	Metab.Lipoacyl	AT4G28130	putative diacylglycerol kinase (fragment)
4.4	Metab.Lipoacyl	AT4G28395	Expressed protein
4.4	Metab.Lipoacyl	AT4G28570	putative protein
4.4	Metab.Lipoacyl	AT4G29070	expressed protein
4.4	Metab.Lipoacyl	AT4G29460	phospholipase A2-like protein
4.4	Metab.Lipoacyl	AT4G29470	putative protein
4.4	Metab.Lipoacyl	AT4G29800	patatin-related
4.4	Metab.Lipoacyl	AT4G30340	putative protein
4.4	Metab.Lipoacyl	AT4G30580	putative protein
4.4	Metab.Lipoacyl	AT4G30880	hypothetical protein
4.4	Metab.Lipoacyl	AT4G30950	chloroplast omega-6 fatty acid desaturase (fad6)
4.4	Metab.Lipoacyl	AT4G31050	lipoate-protein ligase
4.4	Metab.Lipoacyl	AT4G31780	monogalactosyldiacylglycerol synthase - like protein
4.4	Metab.Lipoacyl	AT4G33030	sulfolipid biosynthesis protein SQD1
4.4	Metab.Lipoacyl	AT4G33240	putative protein
4.4	Metab.Lipoacyl	AT4G33355	similar to nonspecific lipid-transfer protein precursor - like
4.4	Metab.Lipoacyl	AT4G33550	putative protein
4.4	Metab.Lipoacyl	AT4G33790	male sterility 2-like protein
4.4	Metab.Lipoacyl	AT4G34250	fatty acid elongase - like protein
4.4	Metab.Lipoacyl	AT4G34510	putative ketoacyl-CoA synthase
4.4	Metab.Lipoacyl	AT4G34520	fatty acid elongase 1
4.4	Metab.Lipoacyl	AT4G34920	putative protein
4.4	Metab.Lipoacyl	AT4G34930	putative protein
4.4	Metab.Lipoacyl	AT4G35790	phospholipase D -related annotation temporarily based on supporting cDNA gi|11761141|dbj|AB031047.1|
4.4	Metab.Lipoacyl	AT4G36480	serine C-palmitoyltransferase like protein
4.4	Metab.Lipoacyl	AT4G36830	putative protein
4.4	Metab.Lipoacyl	AT4G37050	patatin, putative
4.4	Metab.Lipoacyl	AT4G37060	patatin, putative
4.4	Metab.Lipoacyl	AT4G37070	patatin, putative similar to patatin-like latex allergen [Hevea brasiliensis][PMID:10589016]; contains patatin domain PF01734
4.4	Metab.Lipoacyl	AT4G38530	phosphoinositide-specific phospholipase C
4.4	Metab.Lipoacyl	AT4G38570	putative phosphatidylinositol synthase
4.4	Metab.Lipoacyl	AT4G38690	putative protein
4.4	Metab.Lipoacyl	AT4G39670	putative protein
4.4	Metab.Lipoacyl	AT4G39850	peroxisomal ABC transporter PXA1 (comatose)
4.4	Metab.Lipoacyl	AT5G01220	putative protein
4.4	Metab.Lipoacyl	AT5G01870	lipid-transfer protein-like
4.4	Metab.Lipoacyl	AT5G02310	eceriferum3 (CER3)
4.4	Metab.Lipoacyl	AT5G04040	expressed protein
4.4	Metab.Lipoacyl	AT5G04530	fatty acid elongase - like protein
4.4	Metab.Lipoacyl	AT5G04540	myotubularin - like protein
4.4	Metab.Lipoacyl	AT5G04930	Expressed protein
4.4	Metab.Lipoacyl	AT5G05580	omega-3 fatty acid desaturase, chloroplast precursor (FAD8)
4.4	Metab.Lipoacyl	AT5G05960	putative protein
4.4	Metab.Lipoacyl	AT5G06090	putative protein
4.4	Metab.Lipoacyl	AT5G07230	A9
4.4	Metab.Lipoacyl	AT5G07360	putative amidase
4.4	Metab.Lipoacyl	AT5G07510	glycine-rich protein GRP14
4.4	Metab.Lipoacyl	AT5G07520	glycine-rich protein GRP18
4.4	Metab.Lipoacyl	AT5G07530	glycine-rich protein GRP17
4.4	Metab.Lipoacyl	AT5G07540	glycine-rich protein GRP16
4.4	Metab.Lipoacyl	AT5G07550	glycine-rich protein GRP19
4.4	Metab.Lipoacyl	AT5G07560	glycine-rich protein GRP20
4.4	Metab.Lipoacyl	AT5G07600	oleosin
4.4	Metab.Lipoacyl	AT5G07920	diacylglycerol kinase (ATDGK1)
4.4	Metab.Lipoacyl	AT5G08030	glycerophosphodiester phosphodiesterase - like protein
4.4	Metab.Lipoacyl	AT5G08410	Expressed protein
4.4	Metab.Lipoacyl	AT5G09350	putative protein
4.4	Metab.Lipoacyl	AT5G09370	putative lipid transfer protein
4.4	Metab.Lipoacyl	AT5G09970	cytochrome p450 family
4.4	Metab.Lipoacyl	AT5G10160	(3R)-hydroxymyristoyl-[acyl carrier protein] dehydratase -like protein
4.4	Metab.Lipoacyl	AT5G11650	lysophospholipase - like protein
4.4	Metab.Lipoacyl	AT5G12420	putative protein
4.4	Metab.Lipoacyl	AT5G13640	putative protein
4.4	Metab.Lipoacyl	AT5G13900	putative protein
4.4	Metab.Lipoacyl	AT5G14930	expressed protein
4.4	Metab.Lipoacyl	AT5G14980	lysophospholipase -like protein
4.4	Metab.Lipoacyl	AT5G15530	biotin carboxyl carrier protein 2 (BCCP2)
4.4	Metab.Lipoacyl	AT5G16120	lipase-like protein
4.4	Metab.Lipoacyl	AT5G16230	stearoyl-acyl carrier protein desaturase
4.4	Metab.Lipoacyl	AT5G16240	stearoyl-acyl carrier protein desaturase
4.4	Metab.Lipoacyl	AT5G16350	putative protein
4.4	Metab.Lipoacyl	AT5G16390	biotin carboxyl carrier protein 1 (BCCP1)
4.4	Metab.Lipoacyl	AT5G17780	putative protein
4.4	Metab.Lipoacyl	AT5G18630	triacylglycerol lipase-like protein
4.4	Metab.Lipoacyl	AT5G18640	triacylglycerol lipase-like protein
4.4	Metab.Lipoacyl	AT5G19200	FVT1 - like protein
4.4	Metab.Lipoacyl	AT5G19290	phospholipase - like protein
4.4	Metab.Lipoacyl	AT5G20060	putative protein
4.4	Metab.Lipoacyl	AT5G20410	monogalactosyldiacylglycerol synthase
4.4	Metab.Lipoacyl	AT5G20840	putative protein
4.4	Metab.Lipoacyl	AT5G22420	acyl CoA reductase-like protein
4.4	Metab.Lipoacyl	AT5G22490	putative protein
4.4	Metab.Lipoacyl	AT5G22500	male sterility 2-like protein (emb|CAA68191.1)
4.4	Metab.Lipoacyl	AT5G23050	acetyl-CoA synthetase-like protein
4.4	Metab.Lipoacyl	AT5G23670	serine palmitoyltransferase
4.4	Metab.Lipoacyl	AT5G24180	putative protein
4.4	Metab.Lipoacyl	AT5G24210	putative protein
4.4	Metab.Lipoacyl	AT5G24220	putative protein
4.4	Metab.Lipoacyl	AT5G24240	ubiquitin
4.4	Metab.Lipoacyl	AT5G25370	phospholipase D, putative
4.4	Metab.Lipoacyl	AT5G27200	acyl carrier protein precursor - like
4.4	Metab.Lipoacyl	AT5G36880	acetyl-CoA synthetase
4.4	Metab.Lipoacyl	AT5G37300	putative protein
4.4	Metab.Lipoacyl	AT5G37710	calmodulin-binding heat-shock protein
4.4	Metab.Lipoacyl	AT5G38160	lipid transfer - like protein
4.4	Metab.Lipoacyl	AT5G38170	lipid transfer - like protein
4.4	Metab.Lipoacyl	AT5G38180	lipid transfer - like protein
4.4	Metab.Lipoacyl	AT5G39400	PTEN -like protein
4.4	Metab.Lipoacyl	AT5G40420	oleosin
4.4	Metab.Lipoacyl	AT5G40610	dihydroxyacetone 3-phosphate reductase (dhaprd)
4.4	Metab.Lipoacyl	AT5G42650	Cytochrome P450 (allene oxide synthase)
4.4	Metab.Lipoacyl	AT5G42930	unknown protein
4.4	Metab.Lipoacyl	AT5G43590	patatin, putative
4.4	Metab.Lipoacyl	AT5G43760	beta-ketoacyl-CoA synthase
4.4	Metab.Lipoacyl	AT5G44240	ATPase, calcium-transporting
4.4	Metab.Lipoacyl	AT5G46290	3-oxoacyl-[acyl-carrier-protein] synthase I precursor (beta-ketoacyl-acp synthase I) (KAS I) (sp|P52410)
4.4	Metab.Lipoacyl	AT5G47330	palmitoyl-protein thioesterase precursor-like
4.4	Metab.Lipoacyl	AT5G47340	palmitoyl-protein thioesterase precursor-like
4.4	Metab.Lipoacyl	AT5G47350	palmitoyl-protein thioesterase precursor-like
4.4	Metab.Lipoacyl	AT5G47630	acyl carrier protein-like
4.4	Metab.Lipoacyl	AT5G47730	putative protein
4.4	Metab.Lipoacyl	AT5G48370	putative protein
4.4	Metab.Lipoacyl	AT5G48485	Expressed protein
4.4	Metab.Lipoacyl	AT5G48490	putative protein
4.4	Metab.Lipoacyl	AT5G49070	fatty acid elongase; beta-ketoacyl-CoA synthase-like protein
4.4	Metab.Lipoacyl	AT5G49460	ATP citrate lyase
4.4	Metab.Lipoacyl	AT5G51210	oleosin
4.4	Metab.Lipoacyl	AT5G51420	putative protein
4.4	Metab.Lipoacyl	AT5G52160	putative protein
4.4	Metab.Lipoacyl	AT5G53380	putative protein
4.4	Metab.Lipoacyl	AT5G53390	putative protein
4.4	Metab.Lipoacyl	AT5G53470	putative protein
4.4	Metab.Lipoacyl	AT5G55240	embryo-specific protein 1 (ATS1)
4.4	Metab.Lipoacyl	AT5G55320	wax synthase-like protein
4.4	Metab.Lipoacyl	AT5G55330	wax synthase-like protein
4.4	Metab.Lipoacyl	AT5G55340	putative protein
4.4	Metab.Lipoacyl	AT5G55350	wax synthase-like protein
4.4	Metab.Lipoacyl	AT5G55360	wax synthase-like protein
4.4	Metab.Lipoacyl	AT5G55370	wax synthase-like protein
4.4	Metab.Lipoacyl	AT5G55380	wax synthase-like protein
4.4	Metab.Lipoacyl	AT5G55410	unknown protein
4.4	Metab.Lipoacyl	AT5G55450	expressed protein
4.4	Metab.Lipoacyl	AT5G55460	unknown protein
4.4	Metab.Lipoacyl	AT5G56480	putative protein
4.4	Metab.Lipoacyl	AT5G57020	N-myristoyl transferase
4.4	Metab.Lipoacyl	AT5G57190	phosphatidylserine decarboxylase
4.4	Metab.Lipoacyl	AT5G57690	diacylglycerol kinase-like protein
4.4	Metab.Lipoacyl	AT5G57800	lipid transfer protein; glossy1 homolog
4.4	Metab.Lipoacyl	AT5G58670	phosphoinositide specific phospholipase C
4.4	Metab.Lipoacyl	AT5G58690	phosphoinositide-specific phospholipase C, putative
4.4	Metab.Lipoacyl	AT5G58700	phosphoinositide-specific phospholipase - like protein
4.4	Metab.Lipoacyl	AT5G58860	cytochrome p450 family
4.4	Metab.Lipoacyl	AT5G59310	nonspecific lipid-transfer protein precursor - like
4.4	Metab.Lipoacyl	AT5G59320	nonspecific lipid-transfer protein precursor - like
4.4	Metab.Lipoacyl	AT5G61610	oleosin
4.4	Metab.Lipoacyl	AT5G62080	A9 protein precursor - like
4.4	Metab.Lipoacyl	AT5G63450	cytochrome P450, putative
4.4	Metab.Lipoacyl	AT5G63770	diacylglycerol kinase
4.4	Metab.Lipoacyl	AT5G64070	phosphatidylinositol 4-kinase
4.4	Metab.Lipoacyl	AT5G64080	putative protein
4.4	Metab.Lipoacyl	AT5G64440	putative protein
4.4	Metab.Lipoacyl	AT5G66020	putative protein
4.4	Metab.Lipoacyl	AT5G67050	unknown protein
4.4	Metab.Lipoacyl	ATCG00500	Acetyl-CoA carboxylase beta subunit
5	PPR	AT1G02060	unknown protein
5	PPR	AT1G02420	hypothetical protein
5	PPR	AT1G03100	hypothetical protein
5	PPR	AT1G03510	hypothetical protein
5	PPR	AT1G03540	hypothetical protein
5	PPR	AT1G05600	hypothetical protein
5	PPR	AT1G05750	hypothetical protein
5	PPR	AT1G06140	hypothetical protein
5	PPR	AT1G06270	expressed protein
5	PPR	AT1G07590	DNA-binding protein, putative
5	PPR	AT1G07740	hypothetical protein
5	PPR	AT1G08070	unknown protein
5	PPR	AT1G08610	hypothetical protein
5	PPR	AT1G09190	hypothetical protein
5	PPR	AT1G09820	hypothetical protein
5	PPR	AT1G09900	hypothetical protein
5	PPR	AT1G10270	unknown protein
5	PPR	AT1G11290	hypothetical protein
5	PPR	AT1G11630	PPR like protein
5	PPR	AT1G11710	putative salt-inducible protein
5	PPR	AT1G13410	hypothetical protein
5	PPR	AT1G13630	hypothetical protein
5	PPR	AT1G13800	hypothetical protein
5	PPR	AT1G15510	hypothetical protein
5	PPR	AT1G16480	hypothetical protein
5	PPR	AT1G16830	hypothetical protein
5	PPR	AT1G17630	hypothetical protein
5	PPR	AT1G18485	hypothetical protein
5	PPR	AT1G19290	hypothetical protein
5	PPR	AT1G19525	hypothetical protein
5	PPR	AT1G20230	hypothetical protein
5	PPR	AT1G22960	putative salt-inducible protein
5	PPR	AT1G23450	hypothetical protein
5	PPR	AT1G25360	hypothetical protein
5	PPR	AT1G26460	PPR like protein
5	PPR	AT1G26500	hypothetical protein
5	PPR	AT1G30290	hypothetical protein
5	PPR	AT1G30610	hypothetical protein
5	PPR	AT1G31430	PPR like protein
5	PPR	AT1G43980	hypothetical protein
5	PPR	AT1G50270	hypothetical protein
5	PPR	AT1G51965	hypothetical protein
5	PPR	AT1G53330	hypothetical protein
5	PPR	AT1G55630	hypothetical protein
5	PPR	AT1G56570	hypothetical protein
5	PPR	AT1G56690	hypothetical protein
5	PPR	AT1G59720	hypothetical protein
5	PPR	AT1G62260	hypothetical protein
5	PPR	AT1G62350	hypothetical protein
5	PPR	AT1G62860	hypothetical protein
5	PPR	AT1G63320	hypothetical protein
5	PPR	AT1G63330	unknown protein
5	PPR	AT1G63630	hypothetical protein
5	PPR	AT1G64310	hypothetical protein
5	PPR	AT1G66345	pentatricopeptide (PPR) repeat-containing protein low similarity to fertility restorer [Petunia x hybrida] GI:22128587; contains Pfam profile PF01535: PPR repeat
5	PPR	AT1G68930	hypothetical protein
5	PPR	AT1G68980	unknown protein
5	PPR	AT1G69350	PPR-repeat protein, putative
5	PPR	AT1G71060	hypothetical protein
5	PPR	AT1G71210	hypothetical protein
5	PPR	AT1G71420	hypothetical protein
5	PPR	AT1G71490	unknown protein
5	PPR	AT1G73400	hypothetical protein
5	PPR	AT1G74580	hypothetical protein
5	PPR	AT1G74600	hypothetical protein
5	PPR	AT1G74630	hypothetical protein
5	PPR	AT1G74900	hypothetical protein
5	PPR	AT1G76280	hypothetical protein
5	PPR	AT1G77010	hypothetical protein
5	PPR	AT1G77340	hypothetical protein
5	PPR	AT1G77405	hypothetical protein
5	PPR	AT1G79080	hypothetical protein
5	PPR	AT1G79490	hypothetical protein
5	PPR	AT1G79540	hypothetical protein
5	PPR	AT1G80550	unknown protein
5	PPR	AT1G80880	hypothetical protein
5	PPR	AT2G01360	predicted by genscan and genefinder
5	PPR	AT2G01390	hypothetical protein
5	PPR	AT2G01740	hypothetical protein
5	PPR	AT2G01860	hypothetical protein
5	PPR	AT2G02150	hypothetical protein
5	PPR	AT2G02750	hypothetical protein
5	PPR	AT2G02980	hypothetical protein
5	PPR	AT2G03380	unknown protein
5	PPR	AT2G03880	putative selenium-binding protein
5	PPR	AT2G04860	hypothetical protein
5	PPR	AT2G06000	hypothetical protein
5	PPR	AT2G13600	hypothetical protein
5	PPR	AT2G15630	putative salt-inducible protein
5	PPR	AT2G15820	expressed protein
5	PPR	AT2G15980	hypothetical protein
5	PPR	AT2G16880	putative salt-inducible protein
5	PPR	AT2G17033	Expressed protein
5	PPR	AT2G17140	hypothetical protein
5	PPR	AT2G17210	putative selenium-binding protein
5	PPR	AT2G17525	hypothetical protein
5	PPR	AT2G17670	expressed protein
5	PPR	AT2G19280	putative salt-inducible protein
5	PPR	AT2G20540	unknown protein
5	PPR	AT2G21090	unknown protein
5	PPR	AT2G22070	hypothetical protein
5	PPR	AT2G22410	hypothetical protein
5	PPR	AT2G26790	putative salt-inducible protein
5	PPR	AT2G27800	hypothetical protein
5	PPR	AT2G28050	putative salt-inducible protein
5	PPR	AT2G30780	hypothetical protein
5	PPR	AT2G32630	putative salt-inducible protein
5	PPR	AT2G34400	hypothetical protein
5	PPR	AT2G35030	hypothetical protein
5	PPR	AT2G36240	putative salt-inducible protein
5	PPR	AT2G36730	hypothetical protein
5	PPR	AT2G36980	hypothetical protein
5	PPR	AT2G37230	unknown protein
5	PPR	AT2G37310	hypothetical protein
5	PPR	AT2G37320	hypothetical protein
5	PPR	AT2G38420	hypothetical protein
5	PPR	AT2G39230	unknown protein
5	PPR	AT2G40240	hypothetical protein
5	PPR	AT2G40720	unknown protein
5	PPR	AT2G41720	putative salt-inducible protein
5	PPR	AT2G44880	hypothetical protein
5	PPR	AT2G45350	hypothetical protein
5	PPR	AT2G46050	hypothetical protein
5	PPR	AT2G48000	hypothetical protein
5	PPR	AT3G01580	PPR repeat protein
5	PPR	AT3G02010	hypothetical protein
5	PPR	AT3G02330	hypothetical protein
5	PPR	AT3G02490	unknown protein
5	PPR	AT3G03580	hypothetical protein
5	PPR	AT3G04130	expressed protein
5	PPR	AT3G04750	hypothetical protein
5	PPR	AT3G04760	expressed protein
5	PPR	AT3G05240	hypothetical protein
5	PPR	AT3G06430	unknown protein
5	PPR	AT3G06920	hypothetical protein
5	PPR	AT3G07290	hypothetical protein
5	PPR	AT3G08820	unknown protein
5	PPR	AT3G09040	hypothetical protein
5	PPR	AT3G09060	hypothetical protein
5	PPR	AT3G09650	hypothetical protein
5	PPR	AT3G11460	hypothetical protein
5	PPR	AT3G12770	unknown protein
5	PPR	AT3G13160	PPR like protein
5	PPR	AT3G13770	hypothetical protein
5	PPR	AT3G13880	hypothetical protein
5	PPR	AT3G14330	hypothetical protein
5	PPR	AT3G14580	hypothetical protein
5	PPR	AT3G14730	hypothetical protein
5	PPR	AT3G15130	hypothetical protein
5	PPR	AT3G15200	hypothetical protein
5	PPR	AT3G16010	hypothetical protein
5	PPR	AT3G16710	hypothetical protein
5	PPR	AT3G16890	hypothetical protein
5	PPR	AT3G17370	unknown protein
5	PPR	AT3G18020	hypothetical protein
5	PPR	AT3G20730	unknown protein
5	PPR	AT3G21470	hypothetical protein
5	PPR	AT3G22150	hypothetical protein
5	PPR	AT3G22690	hypothetical protein
5	PPR	AT3G23020	hypothetical protein
5	PPR	AT3G23330	hypothetical protein
5	PPR	AT3G24000	hypothetical protein
5	PPR	AT3G25060	hypothetical protein
5	PPR	AT3G25210	hypothetical protein
5	PPR	AT3G25970	hypothetical protein
5	PPR	AT3G29230	hypothetical protein
5	PPR	AT3G29290	hypothetical protein
5	PPR	AT3G42630	putative protein
5	PPR	AT3G46610	hypothetical protein
5	PPR	AT3G46790	putative protein
5	PPR	AT3G46870	putative protein
5	PPR	AT3G47530	putative protein
5	PPR	AT3G47840	putative protein
5	PPR	AT3G48250	PPR Protein
5	PPR	AT3G48810	putative protein
5	PPR	AT3G49140	putative protein
5	PPR	AT3G49170	putative protein
5	PPR	AT3G49240	putative protein
5	PPR	AT3G49710	putative protein
5	PPR	AT3G49740	putative protein
5	PPR	AT3G50420	putative protein
5	PPR	AT3G53170	nodulin / glutamate-ammonia ligase - like protein
5	PPR	AT3G53360	putative protein
5	PPR	AT3G53700	putative protein
5	PPR	AT3G54980	putative protein
5	PPR	AT3G56030	putative protein
5	PPR	AT3G57430	putative protein
5	PPR	AT3G59040	putative protein
5	PPR	AT3G60050	putative protein
5	PPR	AT3G60960	PPR like protein
5	PPR	AT3G60980	putative protein
5	PPR	AT3G61360	putative protein
5	PPR	AT3G61520	putative protein
5	PPR	AT3G62890	putative protein
5	PPR	AT4G01400	hypothetical protein
5	PPR	AT4G01570	hypothetical protein
5	PPR	AT4G04370	hypothetical protein
5	PPR	AT4G08210	putative protein
5	PPR	AT4G13650	putative protein
5	PPR	AT4G14050	hypothetical protein
5	PPR	AT4G14190	salt-inducible protein homolog
5	PPR	AT4G14820	hypothetical protein
5	PPR	AT4G14850	hypothetical protein
5	PPR	AT4G15720	hypothetical protein
5	PPR	AT4G16390	salt-inducible protein homolog
5	PPR	AT4G18750	putative protein
5	PPR	AT4G18840	putative protein
5	PPR	AT4G18975	putative protein
5	PPR	AT4G19220	putative protein
5	PPR	AT4G19440	putative protein
5	PPR	AT4G20090	membrane-associated salt-inducible-like protein
5	PPR	AT4G20740	putative protein
5	PPR	AT4G20770	putative protein
5	PPR	AT4G21170	putative protein
5	PPR	AT4G21190	putative protein
5	PPR	AT4G21300	putative protein
5	PPR	AT4G25270	putative protein
5	PPR	AT4G26680	putative protein
5	PPR	AT4G26800	putative protein
5	PPR	AT4G30700	putative protein
5	PPR	AT4G31070	putative protein
5	PPR	AT4G32430	putative protein
5	PPR	AT4G33990	putative protein
5	PPR	AT4G35130	putative protein
5	PPR	AT4G35850	PPR like protein
5	PPR	AT4G37170	putative protein
5	PPR	AT4G37380	putative protein
5	PPR	AT4G38010	putative protein
5	PPR	AT4G38150	putative protein
5	PPR	AT4G39530	putative protein
5	PPR	AT4G39620	putative protein
5	PPR	AT4G39952	hypothetical protein
5	PPR	AT5G01110	putative protein
5	PPR	AT5G02830	putative protein
5	PPR	AT5G04810	putative protein
5	PPR	AT5G06540	selenium-binding protein-like
5	PPR	AT5G08490	selenium-binding protein-like
5	PPR	AT5G08510	putative protein
5	PPR	AT5G09950	selenium-binding protein-like
5	PPR	AT5G11310	putative protein
5	PPR	AT5G12100	putative protein
5	PPR	AT5G13230	putative protein
5	PPR	AT5G13270	putative protein
5	PPR	AT5G13770	putative protein
5	PPR	AT5G15280	putative protein
5	PPR	AT5G15300	putative protein
5	PPR	AT5G15340	putative protein
5	PPR	AT5G15980	putative protein
5	PPR	AT5G16420	salt-inducible protein-like
5	PPR	AT5G16860	putative protein
5	PPR	AT5G18390	putative protein
5	PPR	AT5G18950	putative protein
5	PPR	AT5G19020	putative protein
5	PPR	AT5G24830	putative protein
5	PPR	AT5G27110	putative protein
5	PPR	AT5G27270	putative protein
5	PPR	AT5G27300	putative protein
5	PPR	AT5G28340	putative protein
5	PPR	AT5G28370	putative protein
5	PPR	AT5G28380	putative protein
5	PPR	AT5G28460	putative protein
5	PPR	AT5G38730	putative protein
5	PPR	AT5G39350	putative protein
5	PPR	AT5G39680	putative protein
5	PPR	AT5G39710	putative protein
5	PPR	AT5G39980	putative protein
5	PPR	AT5G40400	putative protein
5	PPR	AT5G42310	maize crp1 protein-like
5	PPR	AT5G43790	putative protein
5	PPR	AT5G43820	putative protein
5	PPR	AT5G44230	selenium-binding protein-like
5	PPR	AT5G46100	salt-inducible protein-like
5	PPR	AT5G46580	putative protein
5	PPR	AT5G46680	putative protein
5	PPR	AT5G47360	putative protein
5	PPR	AT5G47460	selenium-binding protein-like
5	PPR	AT5G48910	selenium-binding protein-like
5	PPR	AT5G50280	putative protein
5	PPR	AT5G52630	selenium-binding protein-like
5	PPR	AT5G52850	selenium-binding protein-like
5	PPR	AT5G55740	selenium-binding protein-like
5	PPR	AT5G55840	putative protein
5	PPR	AT5G56310	putative protein
5	PPR	AT5G59200	putative protein
5	PPR	AT5G59600	putative protein
5	PPR	AT5G59900	putative protein
5	PPR	AT5G60960	putative protein
5	PPR	AT5G61370	putative protein
5	PPR	AT5G61400	putative protein
5	PPR	AT5G61800	putative protein
5	PPR	AT5G61990	putative protein
5	PPR	AT5G62370	putative protein
5	PPR	AT5G64320	PPR-repeat protein
5	PPR	AT5G65570	putative protein
5	PPR	AT5G66500	putative protein
5	PPR	AT5G66520	selenium-binding protein-like
5	PPR	AT5G67570	putative protein
6	Signalling	AT1G09210	putative calcium-binding protein, calreticulin
6	Signalling	AT1G56340	calreticulin (crt1)
6	Signalling	AT1G64210	leucine-rich repeat transmembrane protein receptor kinase
6	Signalling	AT1G69220	putative serine threonine kinase
6	Signalling	AT1G74360	leucine-rich repeat transmembrane protein kinase, putative
6	Signalling	AT2G22290	Ras-related protein
6	Signalling	AT2G26330	receptor-like protein kinase
6	Signalling	AT3G18040	mitogen-activated protein (MAP) kinase
6	Signalling	AT3G27560	putative protein kinase, ATN1
6	Signalling	AT3G45420	serine threonine receptor-like protein kinase
6	Signalling	AT3G52530	Probable serine/threonine- receptor protein kinase
6	Signalling	AT3G59820	Calcium-binding mitochondrial protein
6	Signalling	AT4G11010	Nucleoside diphosphate kinase 3 (ndpk3)
6	Signalling	AT4G23290	serine/threonine receptor kinase - like protein
6	Signalling	AT4G23900	Nucleoside diphosphate kinase III, mitochondrial precursor
6	Signalling	AT5G02810	G-protein coupled receptor
6	Signalling	AT5G14210	leucine-rich repeat transmembrane protein kinase
6	Signalling	AT5G44090	protein phosphatase 2A 62 kDa B regulatory subunit
6	Signalling	AT5G50160	FRO1 and FRO2-like protein (NADPH oxidase)
6	Signalling	AT5G64990	GTP-binding protein, putative
6	Signalling	AT1G55545	similar to microtubule-based motor protein
6	Signalling	AT1G55550	kinesin-related protein
7	Structure	AT3G12110	actin 11
7	Structure	AT3G46520	actin 12
7	Structure	AT3G61650	tubulin gamma-1 chain
7	Structure	AT4G03240	putative frataxin-like protein
7	Structure	AT5G05620	tubulin gamma-2 chain
7	Structure	AT5G09810	ACTIN 2/7
7	Structure	AT5G20080	cytochrome-b5 reductase
7	Structure	AT5G59370	actin 4
7	Structure	AT5G59880	actin depolymerizing factor 3 - like protein
8	Transport
8.1	Transport.ABCfam	AT1G10680	MDR10
8.1	Transport.ABCfam	AT1G59870	PDR8
8.1	Transport.ABCfam	AT4G01660	ATH10
8.1	Transport.ABCfam	AT4G28620	ATM2
8.1	Transport.ABCfam	AT5G58270	ATM3
8.2	Transport.SubstrateFam	AT1G07030	mitochondrial carrier protein family
8.2	Transport.SubstrateFam	AT1G14560	mitochondrial carrier protein family
8.2	Transport.SubstrateFam	AT1G25380	mitochondrial carrier protein family
8.2	Transport.SubstrateFam	AT1G74240	mitochondrial carrier protein family
8.2	Transport.SubstrateFam	AT2G22500	mitochondrial carrier protein family
8.2	Transport.SubstrateFam	AT2G30160	mitochondrial carrier protein family
8.2	Transport.SubstrateFam	AT2G37890	mitochondrial carrier protein family
8.2	Transport.SubstrateFam	AT2G47490	mitochondrial carrier protein family
8.2	Transport.SubstrateFam	AT3G20240	mitochondrial carrier protein family
8.2	Transport.SubstrateFam	AT4G01100	mitochondrial carrier protein family
8.2	Transport.SubstrateFam	AT4G24570	mitochondrial carrier protein family
8.2	Transport.SubstrateFam	AT4G26180	mitochondrial carrier protein family
8.2	Transport.SubstrateFam	AT4G39460	mitochondrial carrier protein family
8.2	Transport.SubstrateFam	AT5G09470	mitochondrial carrier protein family
8.2	Transport.SubstrateFam	AT5G15640	mitochondrial carrier protein family
8.2	Transport.SubstrateFam	AT5G26200	mitochondrial carrier protein family
8.2	Transport.SubstrateFam	AT5G64970	mitochondrial carrier protein family
8.2	Transport.SubstrateFam	AT5G46800	mitochondrial carrier protein family AtmBAC1
8.2	Transport.SubstrateFam	AT5G42130	mitochondrial carrier protein-like
8.2	Transport.SubstrateFam	AT5G48970	mitochondrial carrier protein-like
8.2	Transport.SubstrateFam	AT2G26360	putative mitochondrial carrier protein
8.2	Transport.SubstrateFam	AT5G19760	tri- and di-carboxylate carrier (mitochondrial)
8.3	Transport.VDAC	AT3G01280	VDAC1
8.3	Transport.VDAC	AT5G15090	VDAC3
8.3	Transport.VDAC	AT5G57490	VDAC4
8.3	Transport.VDAC	AT5G67500	VDAC5
8.4	Transport.Phosphate	AT5G14040	mitochondrial phosphate translocator
8.4	Transport.Phosphate	AT3G48850	mitochondrial phosphate transporter
8.4	Transport.Phosphate	AT2G17270	putative mitochondrial phosphate translocator protein
8.5	Transport.Other	AT2G21410	proton-ATPase subunit
8.5	Transport.Other	AT1G32050	secretory carrier membrane protein
9	Defense.Stress.Detox	AT1G20620	catalase 3
9	Defense.Stress.Detox	AT1G20630	catalase 1
9	Defense.Stress.Detox	AT1G63940	monodehydroascorbate reductase
9	Defense.Stress.Detox	AT1G79230	mercaptopyruvate sulfurtransferase (Mst1/Rdh1)
9	Defense.Stress.Detox	AT3G06050	peroxiredoxin
9	Defense.Stress.Detox	AT3G10920	manganese superoxide dismutase (MSD1)
9	Defense.Stress.Detox	AT3G54660	Gluthatione reductase, chloroplast precursor
9	Defense.Stress.Detox	AT4G08390	ascorbate peroxidase (sAPX)
9	Defense.Stress.Detox	AT4G11170	disease resistance protein (TIR-NBS-LRR class), putative
9	Defense.Stress.Detox	AT4G16940	disease resistance protein (TIR-NBS-LRR class) putative
9	Defense.Stress.Detox	AT4G35000	ascorbate peroxidase
9	Defense.Stress.Detox	AT4G35090	catalase 2
9	Defense.Stress.Detox	AT5G42150	glutathione transferase, putative
9	Defense.Stress.Detox	AT5G45230	disease resistance protein (TIR-NBS-LRR class)
9	Defense.Stress.Detox	AT5G47250	disease resistance protein (CC-NBS-LRR class)
9	Defense.Stress.Detox	AT5G60640	protein disulfide isomerase precursor - like
9	Defense.Stress.Detox	AT4G04220	disease resistance protein family
9	Defense.Stress.Detox	AT4G25100	iron superoxide dismutase (FSD1)
10	DNAProc	AT1G26220	unknown protein
10	DNAProc	AT1G32580	DAG protein
10	DNAProc	AT1G67630	putative DNA polymerase alpha subunit
10	DNAProc	AT1G79950	transcription factor complex helicase subunit
10	DNAProc	AT2G35240	DAG protein
10	DNAProc	AT3G06790	DAG protein
10	DNAProc	AT3G10270	DNA gyrase subunit B
10	DNAProc	AT3G10690	DNA gyrase subunit A
10	DNAProc	AT3G15000	DAG protein
10	DNAProc	AT3G18580	hypothetical protein
10	DNAProc	AT4G12080	AT-hook protein 2 probable DNA-binding protein
10	DNAProc	AT4G19985	Expressed protein
10	DNAProc	AT5G04130	DNA gyrase subunit B - like protein
11	ProteinSynth	AT1G07830	mitochondrial ribosomal protein, putative
11	ProteinSynth	AT1G07920	elongation factor 1-alpha (EF-1-alpha)
11	ProteinSynth	AT1G07930	elongation factor 1-alpha (EF-1-alpha)
11	ProteinSynth	AT1G07940	elongation factor 1-alpha (EF-1-alpha)
11	ProteinSynth	AT1G14620	60s ribosomal protein L30
11	ProteinSynth	AT1G22660	tRNA adenylyltransferase
11	ProteinSynth	AT1G45332	mitochondrial elongation factor, putative
11	ProteinSynth	AT1G70190	putative 50S ribosomal protein L7/L12
11	ProteinSynth	AT1G77750	putative 30S ribosomal protein S13
11	ProteinSynth	AT2G20060	50S ribosomal protein L4
11	ProteinSynth	AT2G27720	60S acidic ribosomal protein P2
11	ProteinSynth	AT2G31060	GTP-binding protein
11	ProteinSynth	AT2G34520	mitochondrial ribosomal protein S14
11	ProteinSynth	AT2G45030	mitochondrial elongation factor, putative
11	ProteinSynth	AT3G01800	putative ribosome recycling factor
11	ProteinSynth	AT3G03600	putative ribosomal protein S2
11	ProteinSynth	AT3G17465	ribosomal protein L3
11	ProteinSynth	AT3G55400	methionyl-tRNA synthetase (AtcpMetRS)
11	ProteinSynth	AT3G59980	putative protein
11	ProteinSynth	AT4G02930	mitochondrial elongation factor Tu
11	ProteinSynth	AT4G10320	isoleucine-tRNA ligase - like protein
11	ProteinSynth	AT4G11120	putative translation elongation factor ts
11	ProteinSynth	AT4G14790	RNA helicase like protein
11	ProteinSynth	AT4G17300	asparagine--tRNA ligase
11	ProteinSynth	AT4G34670	Putative S-phase-specific ribosomal protein
11	ProteinSynth	AT4G36420	ribosomal protein
11	ProteinSynth	AT5G26830	threonyl-tRNA synthetase
11	ProteinSynth	AT5G47320	40S ribosomal protein S19, mitochondrial precursor
11	ProteinSynth	AT5G53070	putative protein
11	ProteinSynth	AT5G60390	elongation factor 1-alpha (EF-1-alpha)
11	ProteinSynth	AT5G61030	glycine-rich RNA-binding protein
11	ProteinSynth	AT5G66860	Probable 50S ribosomal protein L25
12	Transcription	AT1G07900	asymmetric leaves2-like protein 8
12	Transcription	AT1G61980	Transcription termination factor, mitochondrial precursor (mTERF)
12	Transcription	AT1G66470	bHLH protein
12	Transcription	AT1G68990	DNA-directed RNA polymerase
12	Transcription	AT1G74230	glycine-rich RNA-binding protein
12	Transcription	AT1G75510	transcription initiation factor, putative
12	Transcription	AT1G80270	DNA binding protein with PPR
12	Transcription	AT2G24120	single subunit DNA-dependent RNA polymerase
12	Transcription	AT2G30470	putative VP1/ABI3 family regulatory protein
12	Transcription	AT2G44950	unknown protein
12	Transcription	AT4G12240	Zinc finger, C2H2 type
12	Transcription	AT4G30930	WRKY family transcription factor
12	Transcription	AT4G38070	hypothetical protein
12	Transcription	AT5G02660	C2H2 domain for DNA-binding
12	Transcription	AT5G15700	DNA-directed RNA polymerase (mitochondrial)
12	Transcription	AT5G39840	putative RNA helicase
12	Transcription	AT5G41350	expressed protein
