# Supplementary material for: ModuleFinder and CoReg: alternative tools for linking gene expression modules with promoter sequences motifs to uncover gene regulation mechanisms in plants
Source: Plant Methods. 2006 Apr 11;2:8. doi: 10.1186/1746-4811-2-8 (PMC1479336; doi:10.1186/1746-4811-2-8)
Supplement: Additional File 4 — MF and CoReg code A .zip file with containing the code [file 1746-4811-2-8-S4.zip › MapMan Files/Mitochondria.xml]

<?xml version="1.0" encoding="UTF-8"?>

<Image image="" modified="Feb 23, 2005 5:11:07 PM" scaling="1.0" datasize="5" bgcolor="0">
  <DataArea x="165" y="134" blockFormat="" visualizationType="1">
    <Identifier id="2.1.2" recursive="true"/>
  </DataArea>
  <DataArea x="214" y="414" blockFormat="y2" visualizationType="1">
    <Identifier id="10" recursive="true"/>
  </DataArea>
  <DataArea x="214" y="446" blockFormat="y2" visualizationType="1">
    <Identifier id="12" recursive="true"/>
  </DataArea>
  <DataArea x="215" y="478" blockFormat="y2" visualizationType="1">
    <Identifier id="5" recursive="true"/>
  </DataArea>
  <DataArea x="333" y="417" blockFormat="x10" visualizationType="1">
    <Identifier id="11" recursive="true"/>
  </DataArea>
  <DataArea x="332" y="477" blockFormat="x10" visualizationType="1">
    <Identifier id="4.4" recursive="true"/>
  </DataArea>
  <DataArea x="462" y="415" blockFormat="y2" visualizationType="1">
    <Identifier id="7" recursive="true"/>
  </DataArea>
  <DataArea x="462" y="444" blockFormat="y2" visualizationType="1">
    <Identifier id="9" recursive="true"/>
  </DataArea>
  <DataArea x="461" y="476" blockFormat="y2" visualizationType="1">
    <Identifier id="6" recursive="true"/>
  </DataArea>
  <DataArea x="389" y="325" blockFormat="y2" visualizationType="1">
    <Identifier id="4.1" recursive="true"/>
  </DataArea>
  <DataArea x="176" y="227" blockFormat="" visualizationType="1">
    <Identifier id="2.1.1.1" recursive="true"/>
  </DataArea>
  <DataArea x="272" y="156" blockFormat="" visualizationType="1">
    <Identifier id="2.1.1.2" recursive="true"/>
  </DataArea>
  <DataArea x="332" y="133" blockFormat="" visualizationType="1">
    <Identifier id="8.3" recursive="true"/>
  </DataArea>
  <DataArea x="346" y="131" blockFormat="" visualizationType="1">
    <Identifier id="8.1" recursive="true"/>
  </DataArea>
  <DataArea x="358" y="131" blockFormat="" visualizationType="1">
    <Identifier id="8.5" recursive="true"/>
  </DataArea>
  <DataArea x="383" y="132" blockFormat="" visualizationType="1">
    <Identifier id="8.2" recursive="true"/>
  </DataArea>
  <DataArea x="401" y="132" blockFormat="" visualizationType="1">
    <Identifier id="8.4" recursive="true"/>
  </DataArea>
  <DataArea x="435" y="174" blockFormat="" visualizationType="1">
    <Identifier id="1.6.1" recursive="true"/>
  </DataArea>
  <DataArea x="515" y="183" blockFormat="" visualizationType="1">
    <Identifier id="1.6.2" recursive="true"/>
  </DataArea>
  <DataArea x="515" y="230" blockFormat="" visualizationType="1">
    <Identifier id="1.7" recursive="true"/>
  </DataArea>
  <DataArea x="598" y="272" blockFormat="" visualizationType="1">
    <Identifier id="1.8" recursive="true"/>
  </DataArea>
  <DataArea x="466" y="182" blockFormat="" visualizationType="1">
    <Identifier id="1.1" recursive="true"/>
  </DataArea>
  <DataArea x="483" y="208" blockFormat="" visualizationType="1">
    <Identifier id="1.2" recursive="true"/>
  </DataArea>
  <DataArea x="539" y="263" blockFormat="" visualizationType="1">
    <Identifier id="1.3" recursive="true"/>
  </DataArea>
  <DataArea x="568" y="304" blockFormat="" visualizationType="1">
    <Identifier id="1.4" recursive="true"/>
  </DataArea>
  <DataArea x="556" y="336" blockFormat="" visualizationType="1">
    <Identifier id="1.5" recursive="true"/>
  </DataArea>
  <DataArea x="263" y="239" blockFormat="" visualizationType="1">
    <Identifier id="2.3" recursive="true"/>
  </DataArea>
  <DataArea x="613" y="373" blockFormat="" visualizationType="1">
    <Identifier id="1.9" recursive="true"/>
  </DataArea>
</Image>
