# Supplementary material for: ModuleFinder and CoReg: alternative tools for linking gene expression modules with promoter sequences motifs to uncover gene regulation mechanisms in plants
Source: Plant Methods. 2006 Apr 11;2:8. doi: 10.1186/1746-4811-2-8 (PMC1479336; doi:10.1186/1746-4811-2-8)
Supplement: Additional File 4 — MF and CoReg code A .zip file with containing the code [file 1746-4811-2-8-S4.zip › MapMan Files/README]

MAPPING ARABIDOPSIS MITOCHONDRIAL PROCESSES USING MAPMAN

MapMan is a Java program that allows you to annotate images with data 
from a text file (Download from http://gabi.rzpd.de/projects/MapMan/ ). 
Images can be loaded into the program that represent pathways of genes, 
then mapping and files are loaded which assign gene identifiers into 
functional categories. Then pathway images can be annotated, which 
involves mapping gene identifiers to particular positions on the image. 
Then you can load in a file containing a list of gene identifiers with 
values assigned to each (e.g. an expression value from a particular 
experiment). The genes in the file then appear as dots in the appropriate 
positions on the pathway image, coloured according to the value (e.g. 
expression level) in the loaded file. This allows you Êto more easily 
identify if a number of genes in a pathway were induced or repressed in 
an experiment. 

A number of mappings and annotated images come with the standard MapMan 
download, but you can add your own if you like. The one shown above is 
included in the ModuleFinder/CoREG zip file. To load it for use with your 
own data, you need to: 

1. Open MapMan. 

2. Choose Òadd mappingÓ from the file menu, click Òfrom fileÓ, and 
   locate the file ÒMitochondriaMapping.xlsÓ. 

3. Choose Òadd pathwayÓ from the file menu, click Òfrom fileÓ, and 
   locate the file ÒMitochondria.bmpÓ. 

4. A dialogue box should appear, asking you to choose a mapping for 
   this pathway. Select ÒMitochondriaMappingÓ and click OK. 

5. You should now be able to load in data including Arabidopsis genes 
   targeted to the mitochondria, and visualize them on these pathways. 
   See MapMan help for details. Note that the gene identifiers in the 
   mapping file are Agi loci with uppercase letters, so you will need 
   to use the same identifiers in the data files you want to view. 
