# Supplementary material for: ModuleFinder and CoReg: alternative tools for linking gene expression modules with promoter sequences motifs to uncover gene regulation mechanisms in plants
Source: Plant Methods. 2006 Apr 11;2:8. doi: 10.1186/1746-4811-2-8 (PMC1479336; doi:10.1186/1746-4811-2-8)
Supplement: Additional File 5 — MapMan files.zip Annotation files for visualisation in Mapman [file 1746-4811-2-8-S5.zip]

Archive with 8 entries (5 files):
- MF and CoREG code/
- MF and CoREG code/.DS_Store
- __MACOSX/
- __MACOSX/MF and CoREG code/
- __MACOSX/MF and CoREG code/._.DS_Store
- MF and CoREG code/CoREG.R
- MF and CoREG code/ModuleFinder.R
- __MACOSX/MF and CoREG code/._ModuleFinder.R
