# Supplementary material for: ModuleFinder and CoReg: alternative tools for linking gene expression modules with promoter sequences motifs to uncover gene regulation mechanisms in plants
Source: Plant Methods. 2006 Apr 11;2:8. doi: 10.1186/1746-4811-2-8 (PMC1479336; doi:10.1186/1746-4811-2-8)
Supplement: Additional File 5 — MapMan files.zip Annotation files for visualisation in Mapman [file 1746-4811-2-8-S5.zip › MF and CoREG code/CoREG.R]

y<-1
n<-0
yes<-1
no<-0
Y<-1
N<-0
YES<-1
NO<-0
tab<-1
comma<-2

coregGUI<-function(inc=NULL,seqs=NULL,mlist=NULL,d=NULL,k=NULL,n=NULL,p=NULL,up=NULL,dmethod="euc",lmethod="ward"){

require(tkWidgets)
require(gtools)
require(maptree)
require(stats)
require(cluster)
require(rpart)
require(combinat)
require(MASS)

cat("NOTE ON SAVING IMAGES:\nWhile CoREG is running it will draw a number
of plots to display graphical output.
These plots will not be automatically saved,
However you can save any that you wish to keep
by clicking on the image window and selecting
'Save as' from the File menu.\n")

# create unique log file
logname<-paste(abbrevDate(),"_Log.txt",sep="")
log<-paste("CoREG Log File.",date())
write.table(log,file=logname,quote=FALSE,row.names=FALSE,col.names=FALSE)

cat("LOGGING:\n The progress of this run will be logged\n in the file '",logname,"'.\n",sep="")

if (is.null(inc)){

## set up incidence table
# ask for incidence table...if yes, load it, if not, load sequences and motif list

# Create a new toplevel window
tt <- tktoplevel()

# Give the window a title
tkwm.title(tt,"Load/Create incidence table")

# Create a variable to keep track of the state of the dialog window:
done <- tclVar(0)

# Create thebuttons
Yes.but <- tkbutton(tt,text="Yes (Load incidence table now)",command=function() tclvalue(done)<-1)
No.but <- tkbutton(tt,text="No (Load sequences and motif list)",command=function() tclvalue(done)<-2)

# Place the two buttons on the same row in their assigned window (tt).
tkgrid(tklabel(tt,text="Do you have an incidence table already?\n
If you've run CoREG with this data set before,
one would have been created. If this is the case,
Click 'Yes' and locate the file.\n
If you haven't run CoREG before, you will need to
create a new incidence table. To do this, click 'No'
and locate a file containing your promoter sequences
in FASTA format.\n"))
tkgrid(Yes.but)
tkgrid(No.but)
tkgrid(tklabel(tt,text="        "))
# Capture the event "Destroy" (e.g. Alt-F4 in Windows) 
tkbind(tt,"<Destroy>",function() tclvalue(done)<-2)

tkfocus(tt)

tkwait.variable(done)

haveIncidence <- as.integer(tclvalue(done))
tkdestroy(tt)

if (haveIncidence==1){
# load incidence table
inc.locn<-fileBrowser(textToShow = "Select incidence table file.
Should be comma separated, with genes 
in rows and sequence elements in columns.")
cat("Reading in incidence table...")
inc<-read.csv(inc.locn)
if (rownames(inc)==1:nrow(inc)) {
log<-paste("\nRead in incidence table. File: \n ",inc.locn,"\nProblem with incidence table. Check that there are no duplicated rows.")
write.table(log,file=logname,quote=FALSE,row.names=FALSE,col.names=FALSE,append=TRUE)
stop("Oops, it seems there is a problem with your incidence table.\n
Check that there are no duplicated rows.")
}
else {
cat("Done\n")
log<-paste("\nRead in incidence table. File: \n ",inc.locn)
write.table(log,file=logname,quote=FALSE,row.names=FALSE,col.names=FALSE,append=TRUE)
}
}
else {
# read in seqs
seq.locn<-fileBrowser(textToShow = "Select file containing gene promoter sequences in FASTA format.")
cat("Reading in sequence data...may take a long time for large numbers of sequences (>100)...")
seqs<-extractFASTA(seq.locn)
cat("Done\n")
log<-paste("\nNo incidence table supplied.\n
Read in promoter sequences instead. File: \n ",seq.locn)
write.table(log,file=logname,quote=FALSE,row.names=FALSE,col.names=FALSE,append=TRUE)

# read in motif list
mlist.locn<-fileBrowser(textToShow = "Select file containing list of sequence elements to search for.\n
Should be in the form of a comma-separated table,
with the first column containing the sequences themselves,
second column containing names for the sequences elements.
Leave blank to use all hexamers.")

if (is.null(mlist.locn)) {
mlist<-createHex()
log<-paste("\nUsing all hexamers.")
write.table(log,file=logname,quote=FALSE,row.names=FALSE,col.names=FALSE,append=TRUE)
}
else {
mlist<-read.csv(mlist.locn)
log<-paste("\nRead in list of sequence elements. File: \n ",mlist.locn)
write.table(log,file=logname,quote=FALSE,row.names=FALSE,col.names=FALSE,append=TRUE)
}

# calculate incidence table
cat("Calculating incidence table...(be patient!)")
inc<-promoterIncidence(seqs,mlist)
cat("Done\n")

# save newly created incidence table
cat("Saving incidence table to file 'CoREG_IncidenceTable.csv'...")
## changed write.matrix to write.table 23/06/05
write.table(inc,"CoREG_IncidenceTable.csv",sep=",")
cat("Done\nTo save time, load this file directly the next time you use CoREG...\n")
log<-paste("\nCreated new incidence table. Saved to file: \n ",getwd(),"/CoREG_IncidenceTable.csv")
write.table(log,file=logname,quote=FALSE,row.names=FALSE,col.names=FALSE,append=TRUE)

}

}

## load module data
data.locn<-fileBrowser(textToShow = "Locate the file containing the expression data
you want to analyse\n
This file should contain only the expression data for a
subset of genes and experiments (i.e. gene expression module) 
which you have selected for further analysis.\n
The file should be comma separated, with each row corresponding 
to a gene and each column an experiment. The first column
should contain labels for the genes, beginning with their Agi 
code in capitals (e.g. AT4G02050).")
cat("Reading in data file...")
d<-read.csv(data.locn)
cat("Done\n")

log<-paste("\nRead in data file: \n ",data.locn)
write.table(log,file=logname,quote=FALSE,row.names=FALSE,col.names=FALSE,append=TRUE)


# ask about clustering methods

clusteringPars<-argsWidget(list("Distance method:" = "euclidean",
"Linkage method:" = "ward"),
inst="Change clustering parameters if desired.\n
CoREG will cluster the genes in the expression data file you have entered.
The default clustering methods will be fine in most cases.
To change the default clustering methods, enter alternative methods
in the fields below. Valid options are those available within the R functions
'dist' and 'hclust'.")
dmethod<-clusteringPars$"Distance method:"
lmethod<-clusteringPars$"Linkage method:"


# draw data and choose k

gc<-doHeatmap(d,logname=logname,dmethod=dmethod,lmethod=lmethod)

k<-gc$k
cluster<-gc$dc

## ask for parameters

pars<-askPars(cluster)
num<-pars$num
p<-pars$p
up<-pars$up

log<-paste("\nSet parameters...\n","Number of clusters: ",k,"\n Min number of elements per split: ",num,
"\n Maximum frequency tolerance: ",p)
write.table(log,file=logname,quote=FALSE,row.names=FALSE,col.names=FALSE,append=TRUE)


## pass to doDiscriminate
cat("Starting sequence element search...\n")

log<-paste("\nStarting sequence element search...")
write.table(log,file=logname,quote=FALSE,row.names=FALSE,col.names=FALSE,append=TRUE)

disc<-doDiscriminate(cluster=cluster,k=k,inc=inc,n=num,p=p,up=up,logname=logname)


### ask if you want to try diDiscriminate again with different parameters
changePars<-1

while (changePars==1){

# Create a new toplevel window
tt <- tktoplevel()

# Give the window a title
tkwm.title(tt,"Change parameters?")

# Create a variable to keep track of the state of the dialog window:
done <- tclVar(0)

# Create thebuttons
Yes.but <- tkbutton(tt,text="Yes",    command=function() tclvalue(done)<-1)
No.but <- tkbutton(tt,text="No",command=function() tclvalue(done)<-2)

# Place the two buttons on the same row in their assigned window (tt).
tkgrid(tklabel(tt,text="Do you want to change any parameters?\ne.g. choose new clusters, change the min number of elements/split, max frequency..."))
tkgrid(Yes.but)
tkgrid(No.but)
tkgrid(tklabel(tt,text="       "))

# Capture the event "Destroy" (e.g. Alt-F4 in Windows) 
tkbind(tt,"<Destroy>",function() tclvalue(done)<-2)

tkfocus(tt)

tkwait.variable(done)

changePars <- as.integer(tclvalue(done))
tkdestroy(tt)

if (changePars==1) {

gc<-doHeatmap(d,logname=logname,dmethod=dmethod,lmethod=lmethod)

k<-gc$k
cluster<-gc$dc

newpars<-askPars(cluster)

log<-paste("\nChanged parameters...\n","Number of clusters: ",k,"\n Min number of elements per split: ", newpars$num,"\n Maximum frequency tolerance: ",newpars$p)
write.table(log,file=logname,quote=FALSE,row.names=FALSE,col.names=FALSE,append=TRUE)

disc<-doDiscriminate(cluster,k,inc,newpars$num,newpars$p,up=newpars$up,logname=logname)

}

}

motifset<-disc$d
freqs<-disc$freqs

askTry<-1
fsubset<-freqs

if (!is.null(freqs)) {

## save initial set of elements

# get name for file
fname<-argsWidget(list("File name:"="InitialSet"),inst="The frequencies of the chosen element subset will now be saved for Excel. Please enter a name for the file:")
fname<-paste(fname$"File name:",".csv",sep="")

# save file:
cat("\nWriting frequencies of chosen elements to file",fname,"...")
write.table(fsubset,file=fname,sep=",")
cat("Done\n To save the images, click on the image window and choose 'Save as' from the 'File' menu.\n")

log<-paste("\nSaved frequencies of discovered set of sequence elements to file: \n ",fname)
write.table(log,file=logname,quote=FALSE,row.names=FALSE,col.names=FALSE,append=TRUE)

msubset<-""

while (askTry>0 & askTry<4) {

############### playing with different subsets #################
## ask if want to examine motif subsets
#  if yes, ask whether to handpick motif subset or look at random ones

# Create a new toplevel window
tt <- tktoplevel()

# Give the window a title
tkwm.title(tt,"Try subset of elements?")

# Create a variable to keep track of the state of the dialog window:
done <- tclVar(0)

# Create thebuttons
Yes.but <- tkbutton(tt,text="Yes (I will select a new subset)",    command=function() tclvalue(done)<-1)
Ent.but <- tkbutton(tt,text="Yes (I will enter a new subset)",    command=function() tclvalue(done)<-2)
Ran.but <- tkbutton(tt,text="Yes (Choose a random subset for me)",    command=function() tclvalue(done)<-3)
No.but <- tkbutton(tt,text="No (Save current subset and close.)",command=function() tclvalue(done)<-4)

# Place the two buttons on the same row in their assigned window (tt).
tkgrid(tklabel(tt,text="Do you want to try a subset of the discovered sequence elements?\n"))
tkgrid(Yes.but)
tkgrid(Ent.but)
tkgrid(Ran.but)
tkgrid(No.but)
tkgrid(tklabel(tt,text="       "))

# Capture the event "Destroy" (e.g. Alt-F4 in Windows) 
tkbind(tt,"<Destroy>",function() tclvalue(done)<-3)

tkfocus(tt)

tkwait.variable(done)

askTry <- as.integer(tclvalue(done))
tkdestroy(tt)

if (askTry==1){
# pick subset from available motifs, plot it
msubset<-pickItems(c("Current elements",msubset,"-----",motifset))
fsubset<-motifSubset(freqs=freqs,motifs=msubset)
}

else if (askTry==2){
# type in sequence elements
msubset<-eval(parse(prompt="Enter a vector of sequence elements:"))
fsubset<-motifSubset(freqs=freqs,motifs=msubset)
}

else if (askTry==3){
# do random subset
msubset<-sample(colnames(freqs),size=sample(2:ncol(freqs)))
fsubset<-motifSubset(freqs=freqs,motifs=msubset)
}

if (askTry==1 | askTry==2 | askTry==3){

### save current subset?

# Create a new toplevel window
tt <- tktoplevel()

# Give the window a title
tkwm.title(tt,"Save frequencies of current elements?")

# Create a variable to keep track of the state of the dialog window:
done <- tclVar(0)

# Create the buttons
Yes.but <- tkbutton(tt,text="Yes",    command=function() tclvalue(done)<-1)
No.but <- tkbutton(tt,text="No",command=function() tclvalue(done)<-2)

# Place the two buttons on the same row in their assigned window (tt).
tkgrid(tklabel(tt,text="Do you want to save the frequencies of this set of sequence elements?\n"))
tkgrid(Yes.but)
tkgrid(No.but)
tkgrid(tklabel(tt,text="       "))

# Capture the event "Destroy" (e.g. Alt-F4 in Windows) 
tkbind(tt,"<Destroy>",function() tclvalue(done)<-2)

tkfocus(tt)

tkwait.variable(done)

askSave <- as.integer(tclvalue(done))
tkdestroy(tt)

if (askSave==1){
# get name for file
fname<-argsWidget(list("File name:"="ChosenSubset"),inst="The frequencies of the chosen element subset will now be saved for Excel. Please enter a name for the file:")
fname<-paste(fname$"File name:",".csv",sep="")

# save file:
cat("\nWriting frequencies of chosen elements to file",fname,"...")
write.table(fsubset,file=fname,sep=",")
cat("Done\n To save the images, click on the image window and choose 'Save as' from the 'File' menu.\n")

log<-paste("\nSaving selected subset of sequence elements to file: \n ",fname)
write.table(log,file=logname,quote=FALSE,row.names=FALSE,col.names=FALSE,append=TRUE)
}

}

}

}

# save final and cleanup
cat("Final element set:\n",colnames(fsubset))

# get name for file
fname<-argsWidget(list("File name:"="FinalSet"),inst="The frequencies of the chosen element subset will now be saved for Excel. Please enter a name for the file:")
fname<-paste(fname$"File name:",".csv",sep="")

# save file:
cat("\nWriting frequencies of chosen elements to file",fname,"...")
write.table(fsubset,file=fname,sep=",")
cat("Done\n To save the images, click on the image window and choose 'Save as' from the 'File' menu.\n")

# Create a new toplevel window
tt <- tktoplevel()

# Give the window a title
tkwm.title(tt,"Save image")

# Create a variable to keep track of the state of the dialog window:
done <- tclVar(0)

# Create thebuttons
OK.but <- tkbutton(tt,text="OK",    command=function() tclvalue(done)<-1)

# Place the two buttons on the same row in their assigned window (tt).
tkgrid(tklabel(tt,text="Don't forget to save the image if you like these results.\n
Choose 'Save as' from the 'File' menu to save in a variety of formats."))
tkgrid(OK.but)
tkgrid(tklabel(tt,text="        "))

# Capture the event "Destroy" (e.g. Alt-F4 in Windows) 
tkbind(tt,"<Destroy>",function() tclvalue(done)<-1)

tkfocus(tt)

tkwait.variable(done)

tkdestroy(tt)

log<-paste("\nSaving final subset of sequence elements to file: \n ",fname)
write.table(log,file=logname,quote=FALSE,row.names=FALSE,col.names=FALSE,append=TRUE)

return(inc)
}


motifSubset<-function(freqs,motifs=NULL,logname=NULL){

# check motifs are in freqs
nm<-length(motifs)
no.match<-vector()
for (i in 1:nm){
if (!(motifs[i] %in% colnames(freqs))) no.match<-c(no.match,motifs[i])
}
if (length(no.match)>0) {
cat ("Some of your chosen sequence elements are not in the frequencies file:\n",no.match,"\n")
if (length(no.match)==nm) stop("None of the supplied sequence elements could be found in the frequencies file. Aborting.\n")
}

screen(3)
erase.screen(3)
msubset<-t(extractTable(motifs,t(freqs)))
cluster<-hclust(dist(msubset,"euc"),"ward")
plot(cluster,main="Tree Based On \nElement Frequencies",sub="",xlab="",ylab="")
screen(4)
erase.screen(4)
image(t(msubset),col=rgb((4:0)/4,(4:0)/4,(4:0)/4),axes=FALSE,zlim=c(0,1))
par(cex.axis=0.75)
axis(2,at=seq(0,1,by=(1/(nrow(msubset)-1))),labels=rownames(msubset))
par(cex.axis=0.5,las=3)
axis(1,at=seq(0,1,by=(1/(ncol(msubset)-1))),labels=colnames(msubset))
box()
title("Frequency Map for\nSequence Element Subset")

if (!is.null(logname)){
mlist<-"  "
for (i in 1:length(motifs)) mlist<-paste(mlist,motifs[i],sep="\n  ")
log<-paste("\nClustering on subset of sequence elements:",mlist)
write.table(log,file=logname,quote=FALSE,row.names=FALSE,col.names=FALSE,append=TRUE)
}

return(msubset)
}

## find functions that discriminate between each branching point in the tree
#  cluster = hclust object representing clustering of genes
#gene labels MUST begin with the 9-character Agi code
#  k = number of clusters to go down to
#  inc = table of incidences of chosen motifs within gene promoters
#genes MUST be labelled with the 9-character Agi code
#make sure table includes info for all genes in the cluster
#  n = minimum number of motifs to include at each discriminating point
#shouldn't be too high, as you will start to include too many irrelevant motifs
#if fewer than n motifs are able to discriminate at a <50% level,
#the number of motifs returned will actually be <n
#  p = set max level for discriminating power
#  printout = write a file containing the frequencies of the chosen motifs in each module?
#  title = title for output file, if desired
doDiscriminate<-function(cluster,k,inc,n=2,p=NULL,up=NULL,logname=NULL){

if (is.null(logname)){
# create new unique log file
logname<-paste(abbrevDate(),"_Log.txt",sep="")
log<-paste("CoREG Log File.",date())
write.table(log,file=logname,quote=FALSE,row.names=FALSE,col.names=FALSE)
}

while (dev.cur()!=1) dev.off()
split.screen(c(2,2))
par(bg="white")

d<-vector()

# do specified cut into k clusters
cut<-group.clust(cluster,k=k)
modules<-data.frame(Locus=substr(cluster$labels,1,9),Module=cut)

# append cluster labels
if (k<10){
cluster.newlabels<-paste("000",cut," ",cluster$labels,sep="")
}
else {
o<-c("000","00","0","")
cluster.newlabels<-vector()
for(i in 1:length(cut)){
os<-nchar(cut[i])
cluster.newlabels[i]<-paste(o[os],cut[i]," ",cluster$labels[i],sep="")
}

}

cluster$labels<-cluster.newlabels

# do first split
s<-split(cluster,inc,n,p)
d<-colnames(s$d)
df<-s$d

# store first two clusters
clusters<-s$st

# report results of first split:
cat("   Split ") 
cat(levels(as.factor(substr(clusters[[1]]$labels,1,4))))
cat(" vs ") 
cat(levels(as.factor(substr(clusters[[2]]$labels,1,4))))
cat(":\n")

if (!is.null(d)){
for (i in 1:ncol(df)) {
cat("  ",paste(colnames(df)[i],round(df[1,i],2),"vs",round(df[2,i],2),"\n"))
}
}
else cat("   None\n")
cat("\n")

log<-getClusters(clusters)
write.table(log,file=logname,quote=FALSE,row.names=FALSE,col.names=FALSE,append=TRUE)
if (!is.null(d)){
for (i in 1:ncol(df)) {
log<-paste("   ",colnames(df)[i],round(df[1,i],2),"vs",round(df[2,i],2))
write.table(log,file=logname,quote=FALSE,row.names=FALSE,col.names=FALSE,append=TRUE)
}
}


# number of clusters
x<-2

# number of clusters tested
i<-0

while (i<x){

i<-i+1

# if first cluster is not a final module, split again
if (length(levels(as.factor(substr(clusters[[i]]$labels,1,4))))>1){
# split again
s.a<-split(clusters[[i]],inc,n,p)
sd<-colnames(s.a$d)
df<-s.a$d
d<-c(d,sd)
clusters<-c(clusters,s.a$st)
cat("   Split ") 
cat(levels(as.factor(substr(s.a$st[[1]]$labels,1,4))))
cat(" vs ") 
cat(levels(as.factor(substr(s.a$st[[2]]$labels,1,4))))
cat(":\n")
if (!is.null(colnames(df))){
for (j in 1:ncol(df)) cat("  ",paste(colnames(df)[j],round(df[1,j],2),"vs",round(df[2,j],2),"\n"))
}
else cat("   None\n")
cat("\n")

log<-getClusters(s.a$st)
write.table(log,file=logname,quote=FALSE,row.names=FALSE,col.names=FALSE,append=TRUE)
if (!is.null(colnames(df))){
for (j in 1:ncol(df)) {
log<-paste("   ",colnames(df)[j],round(df[1,j],2),"vs",round(df[2,j],2))
write.table(log,file=logname,quote=FALSE,row.names=FALSE,col.names=FALSE,append=TRUE)
}
}
x<-x+2
}
}


## get motifs that are particularly characteristic of each cluster


if (is.null(up)) up<-0.4

modules<-data.frame(Locus=substr(cluster$labels,6,14),Module=cut)
f<-doFreqs(modules,inc)
rownames(f)<-1:k

for (i in 1:k)	{
	rowi<-f[i,]
	lowi<-rowi[rowi<up]
	highi<-rowi[rowi>(1-up)]

	if (length(lowi)>1) 	{
		lowif<-f[-i,names(lowi)]
		minlowif<-apply(lowif,2,min)

		discil<-names(minlowif)[minlowif>(1-up)]
	}
	else if (length(lowi)==1) {
		if (min(f[-i,names(lowi)])>(1-up)) discil<-names(lowi)
		else discil<-vector()
	}
	else discil<-vector()

	if (length(highi)>1) 	{
		highif<-f[-i,names(highi)]
		maxhighif<-apply(highif,2,max)
		discih<-names(maxhighif)[maxhighif<up]
	}
	else if (length(highi)==1) {
		if (max(f[-i,names(highi)])<up) discih<-names(highi)
		else discih<-vector()
	}
	else discih<-vector()
	d<-c(d,discil,discih)
log<-paste("\n Motifs characteristic of cluster ",i,"\n> ",up,": ",sep="")
write.table(log,file=logname,quote=FALSE,row.names=FALSE,col.names=FALSE,append=TRUE)
write.table(discil,file=logname,quote=FALSE,row.names=FALSE,col.names=FALSE,append=TRUE)
log<-paste("\n< ",up,": ",sep="")
write.table(log,file=logname,quote=FALSE,row.names=FALSE,col.names=FALSE,append=TRUE)
write.table(discih,file=logname,quote=FALSE,row.names=FALSE,col.names=FALSE,append=TRUE)
}


d<-unique(d)

# draw truncated tree diagram
screen(1)
treetrunc<-prune.clust(cluster,k=k)
if (!is.null(p)) xp<-paste("max diff =",p,".\n")
else xp<-""
if (!is.null(n)) xn<-paste("min",n,"elements/split.\n")
else xn<-""
xlabel=paste(k,"clusters.\n",xn,xp)
plot(treetrunc,main="Original Tree",sub="",xlab=xlabel,ylab="")

# draw frequency map
screen(2)
if (!is.null(d)){
inc.d<-extractTable(d,t(inc))
inc.d<-t(inc.d)
freqs<-doFreqs(modules,inc.d)
numelements<-ncol(freqs)
image(t(freqs),col=rgb((4:0)/4,(4:0)/4,(4:0)/4),axes=FALSE,zlim=c(0,1))
par(cex.axis=0.75)
axis(2,at=seq(0,1,by=(1/(nrow(freqs)-1))),labels=rownames(freqs))
par(cex.axis=0.5,las=3)
axis(1,at=seq(0,1,by=(1/(ncol(freqs)-1))),labels=colnames(freqs))
box()
title(paste("Frequency Map for\n",numelements,"Discriminating Elements"))

# draw clustering based on freqs, redraw freqs
motifSubset(freqs=freqs,motifs=d,logname=logname)

cat("Finished sequence element search\n")

}

else {
cat("No elements found! Try new parameters!\n")
freqs<-NULL
}

# return d, freqs
return(d,freqs)
}

## take cluster and incidence table
## split cluster into two branches, find discriminating motifs
split<-function(cluster,inc,n,p){

d<-numeric()
cluster.cut<-cutree(cluster,k=2)
cluster.cut.trees<-f.get.subtrees(cluster,k=2)
group1<-substr(names(cluster.cut)[cluster.cut==1],6,14)
group2<-substr(names(cluster.cut)[cluster.cut==2],6,14)

# get freq table

incidence1<-extractNoNames(group1,inc)

incidence2<-extractNoNames(group2,inc)

freqs1<-colFreqs(incidence1)
freqs2<-colFreqs(incidence2)
freqs<-rbind(Group1=freqs1,Group2=freqs2)

# find >=n best discriminating motifs, save as d
nm<-ncol(freqs)
disclevel<-vector()
for (i in 1:nm){
f1<-freqs[1,i]
f2<-freqs[2,i]
if (f1>0.5 & f2<0.5)disclevel[i]<-max(f2,(1-f1))
else if (f2>0.5 & f1<0.5)disclevel[i]<-max(f1,(1-f2))
else disclevel[i]<-1
names(disclevel)[i]<-colnames(freqs)[i]
}

o<-order(disclevel)
od<-disclevel[o]
if (is.null(p)) upper.bound<-od[n]
else upper.bound<-p
if (upper.bound<0.5){
d<-freqs[,disclevel<=upper.bound]
}

# return d and subtrees
return(d,st=cluster.cut.trees)
}

askPars<-function(cluster,mac=FALSE){

if (!mac) {

parameters<-argsWidget(list("(a) Minimum number of sequence elements for each split:" = 2,
"(b) Maximum frequency tolerance per split(0-0.5):" = "",
"(c) Frequency tolerance for 'characteristic' elements:" = 0.35),
inst="Set parameters.\n
CoREG will navigate down the cluster tree you've just seen, and at 
each split will identify sequence elements whose frequencies in
each of the two resulting branches differ largely.
You can either choose to select a certain number
of sequence elements at each split by filling in (a),
or choose all elements whose frequencies are suitably
different by filling in the frequency tolerance at (b). 
For example, if you enter 0.3 at (b), CoREG will identify 
all sequence elements whose frequency is <30% in one branch 
and >70% in the other.\n
CoREG will then search for elements that are 'characteristic'
of each cluster, that is elements whose frequency is
above/below the cut-off given in (c), but below/above
that level in all other clusters. E.g. the default value of 
0.35 will find any elements that are present in <35% of genes
in one cluster but >65% of genes in all other clusters, and
vice versa.")
num<-parameters$"(a) Minimum number of sequence elements for each split:"
p<-parameters$"(b) Maximum frequency tolerance per split(0-0.5):"
up<-parameters$"(c) Frequency tolerance for 'characteristic' elements:"
}

else {

num<-eval(parse(prompt="\n\nENTER PARAMETERS\n
CoREG will navigate down the cluster tree you've just seen, 
and at each split will identify sequence elements whose 
frequencies in each of the two resulting branches differ largely.
You can either choose to select a certain number
of sequence elements at each split, or choose all elements 
whose frequencies are suitably different. For example, 
if you enter 0.3 at for the latter frequency tolerance, CoREG 
will identify all sequence elements whose frequency is <30% 
in one branch and >70% in the other.\n
Do you want to choose a certain number of elements/split? (y/n):"))

if (num==1) num<-eval(parse(prompt="Please enter a number of elements/split:"))
else num<-NULL

p<-eval(parse(prompt="Do you want to choose a frequency tolerance? (y/n):"))
if (p==1) p<-eval(parse(prompt="Please enter a frequency tolerance (0-0.5):"))
else p<-NULL

up<-eval(parse(prompt="\n\nENTER PARAMETERS\n
CoREG will then search for elements that are 'characteristic'
of each cluster, that is elements whose frequency is
above/below the cut-off given in (c), but below/above
that level in all other clusters. E.g. the default value of 
0.35 will find any elements that are present in <35% of genes
in one cluster but >65% of genes in all other clusters, and
vice versa.\n
The default value is 0.35\n
Do you want to change this? (y/n):"))

if (up==1) up<-eval(parse(prompt="Please enter a cut-off (0-0.5):"))
else up<-0.35

}

checkp<-function(p,mac){
if (!is.numeric(p)) p<-NULL
else if (p>0.5 | p<0) {

if(!mac){
ppar<-argsWidget(list("Maximum frequency tolerance (0-0.5)"=NULL),
inst="Invalid value. Must be 0-0.5.")
newp<-ppar$"Maximum frequency tolerance (0-0.5)"
}
else newp<-eval(parse(prompt="Invalid value. Must be 0-0.5:"))
checkp(newp,mac=mac)
}
else p
}


checkup<-function(up,mac){
if (!is.numeric(up)) up<-0.35
else if (up>0.5 | up<0) {

if(!mac){
ppar<-argsWidget(list("Cut-off for characteristic elements:"=0.35),
inst="Invalid value. Must be 0-0.5.")
newup<-ppar$"Cut-off for characteristic elements:"
}
else newup<-eval(parse(prompt="Invalid value. Must be 0-0.5:"))
checkup(newup,mac=mac)
}
else up
}

checknum<-function(num,mac=FALSE,p,cluster)	{

# if provided num
if (is.numeric(num))	{

	# if num invalid
	if (!(num %in% 2:100)) {
		if(!mac){
			npar<-argsWidget(list("Number of elements for each split:"=""),inst="Invalid value. 				Enter minimum number of elements for each split.")
			newnum<-npar$"Number of elements for each split:"
		}
		else {
			newnum<-eval(parse(prompt="Invalid value. Try again: Enter minimum number of elements for each split:"))
		}
		checknum(newnum,mac=mac)
	}
	else num
}

# if no num provided, check that there's a p
else if (!is.numeric(p)) {
num<-1
}
else num<-NULL
num

}

p<-checkp(p,mac=mac)
num<-checknum(num,mac=mac,p=p,cluster=cluster)

if (is.numeric(num))	{
if (num==1)	{
cat("\n\n ****Must provide either a min. number of elements/split or a frequency cutoff.\n")
newpars<-askPars(cluster=cluster,mac=mac)
num<-newpars$num
p<-newpars$p
up<-newpars$up
}
}

up<-checkup(up,mac=mac)

return(num,p,up)
}


# extract data from 'table' for genes listed in 'names'
extractTable<-function(names,table){
ng<-length(names)
if (!is.null(ng)){
subtable<-vector()
nc<-0
for (i in 1:ng){
locusi<-names[i]
if (!is.na(match(locusi,rownames(table)))){
nc<-nc+1
rowi<-table[locusi,]
if (is.matrix(table)) subtable<-cbind(subtable,rowi)
else subtable<-cbind(subtable,t(rowi))
colnames(subtable)[nc]<-locusi
}
}
subtable<-t(subtable)
}
else subtable<-NULL
subtable
}


# calculate frequency of TRUEs in each column of a table
colFreqs<-function(table){
n<-nrow(table)
counts<-apply(table,2,sum)
counts/n
}


extractNoNames<-function(x,tx){
m<-length(x)
tx<-as.matrix(tx)
newt<-logical()
for (i in 1:m){
xi<-x[i]
if (xi %in% rownames(tx)){
rowi<-tx[xi,]
newt<-rbind(newt,rowi)
}
else {
log<-paste("\nGene ",xi," not present in incidence table. Cannot continue.",sep="")
write.table(log,file=logname,quote=FALSE,row.names=FALSE,col.names=FALSE,append=TRUE)
stop(paste("Gene ",xi," not present in incidence table. Cannot continue.",sep=""))
}
}
data.frame(newt)
}


extract<-function(x,t){
n<-length(x)
t<-as.matrix(t)
newt<-vector()
for (i in 1:n){
xi<-x[i]
rowi<-t[xi,]
newt<-rbind(newt,rowi)
rownames(newt)[i]<-xi
}
data.frame(newt)
}


### take FASTA file of sequence data, turn into strings of sequences
extractFASTA<-function(filename){
seqs<-read.delim(filename,header=F)
nf<-nrow(seqs)
xi<-0
firstrows<-numeric()
lastrows<-numeric()
geneNames<-character()
fastatable<-character()
for(i in 1:nf){
if (substr(as.character(seqs[i,]),start=1,stop=1)==">") {
xi<-xi+1
firstrows[xi]<-i
if (xi>1) lastrows[(xi-1)]<-(i-1)
geneNames[xi]<-substr(as.character(seqs[i,]),start=2,stop=10)
}
}
lastrows[xi]<-nf

ng<-length(firstrows)

for (i in 1:ng){
fastatable<-c(fastatable,fastaToString(seqs,(firstrows[i]+1),lastrows[i]))
}

names(fastatable)<-geneNames
fastatable
}


fastaToString<-function(seqs,firstrow,lastrow){
fstring<-character()
for (i in firstrow:lastrow) {
fstring<-paste(fstring,as.character(seqs[i,]),sep="")
}
fstring
}

promoterIncidence<-function(seq,motifs){
ng<-length(seq)
nm<-nrow(motifs)
pro.table<-logical()
charnames<-character()
for (i in 1:nm){
mi<-searchPromoters(seq,as.character(motifs[i,1]))
pro.table<-cbind(pro.table,mi)
colnames(pro.table)[i]<-as.character(motifs[i,2])
}
pro.table
}


## helper functions

searchPromoters<-function(seqtab,motif){
ng<-length(seqtab)
found<-logical()
for (i in 1:ng){
gi<-grep(motif,seqtab[i])
found[i]<-!invalid(gi)
}
names(found)<-names(seqtab)
found
}


## ##################################################################### 
## 
##  (Required legal stuff) 
##  Copyright:  Matthew Wiener 
##                    Applied Computer Science & Mathematics Dept. 
##                    Merck Research Labs 
##                    Rahway, NJ 07090  USA 
## 
##  This program is free software; you can redistribute it and/or modify 
## it under the terms of the GNU General Public License as published by 
## the Free Software Foundation; either version 2 of the License, or 
## (at your option) any later version. 
## 
## This program is distributed in the hope that it will be useful, 
## but WITHOUT ANY WARRANTY; without even the implied warranty of 
## MERCHANTABILITY or FITNESS FOR A PARTICULAR PURPOSE.  See the 
## GNU General Public License for more details. 
## 
## 
## ##################################################################### 
## 
##  Now here's the program itself. 
## 
## this function can be called by f.get.subtrees, in which 
## case the groups will be defined using cutree. 
## 
f.get.subtrees <- 
function(tree, k = NULL, h = NULL, 
           add.element = NULL){ 
    ## tree is a tree, k and h are as in cutree. 
    ## additional elements is the name of any additional info 
    ## connected with tree nodes. The additional elements referred 
    ## to should have the same length as tree$labels. 
    ## 
    groups <- cutree(tree, k, h) 
    subtrees <- list() 
    for(i in 1:length(unique(groups))){ 
      subtrees[[i]] <- f.make.subtree(tree, groups, i, add.element = add.element) 
    } 
    subtrees 
  } 


f.make.subtree <- 
  function (tree, groups, n = 1, add.element = NULL) 
{ 
  which.nodes <- which(groups == n) 
  names(which.nodes) <- NULL 
  ## steal some code from plot.hclust 
  use.labels <- 
    if (is.null(tree$labels)) 
      paste(1:(nrow(tree$merge) + 1)) 
    else as.character(tree$labels) 


  subtree.labels <- use.labels[which.nodes] 


  subtree.order <- tree$order[use.labels[tree$order] %in% subtree.labels] 
  which.merge.elements <- which(-tree$merge %in% which.nodes) 
  which.merge.rows <- sort(unique(which.merge.elements%%nrow(tree$merge))) 
  which.merge.rows[which.merge.rows == 0] <- nrow(tree$merge) 
  old.length <- 0 
  new.length <- length(which.merge.rows) 
  if (length(which.merge.elements) == 1) { 
    res <- list(merge = NULL, heights = tree$height[which.merge.rows], 
                order = 1, 
                labels = {if(is.null(tree$labels)) NULL else 
subtree.labels}, 
                method = tree$method, 
                call = tree$call, dist.method = tree$dist.method) 
  } 
  else { 
    while (new.length - old.length > 0) { 
      old.length <- new.length 
      new.rows <- numeric(0) 
      more.new.rows <- numeric(0) 
      row.elements <- as.vector(tree$merge[which.merge.rows, 
                                           ]) 
      pos.elements <- row.elements[row.elements > 0] 
      if (length(pos.elements) > 0) 
        new.rows <- pos.elements[apply(tree$merge[pos.elements, 
                                                  , drop = F], 1, 
function(x) { 
                                                    any(x > 0) & all(-x[x < 
0] %in% which.nodes) 
                                                  })] 
      more.new.rows <- which(apply(tree$merge, 1, function(x) { 
        all(x %in% which.merge.rows) 
      })) 
      which.merge.rows <- sort(unique(c(which.merge.rows, 
                                        new.rows, more.new.rows))) 
      new.length <- length(which.merge.rows) 
    } 
    merge.list <- tree$merge[which.merge.rows, , drop = F] 
    merge.height <- tree$height[which.merge.rows] 
    pos.elements <- sort(merge.list[merge.list > 0]) 
    for (i in seq(along = pos.elements)) merge.list[merge.list == pos.elements[i]] <- which(pos.elements[i] == which.merge.rows) 
    neg.elements <- merge.list[merge.list < 0] 
    minus.neg.elements <- -neg.elements 
    num.elements <- length(neg.elements) 
    change.table <- cbind(sort(minus.neg.elements), 1:num.elements) 
    for (i in 1:num.elements) { 
      merge.list[merge.list == -change.table[i, 1]] <- -change.table[i,2] 
    } 
    old.order <- subtree.order 
    subtree.order <- match(use.labels[old.order], subtree.labels) 
    res <- list(merge = merge.list, height = merge.height, 
                order = subtree.order, 
                labels = {if(is.null(tree$labels)) NULL else 
subtree.labels}, 
                method = tree$method, 
                call = list(match.call(), tree$call), dist.method = tree$dist.method) 
    class(res) <- "hclust" 
    for (i in seq(along = add.element)) { 
      res[[add.element[i]]] <- tree[[add.element[i]]][which.nodes] 
    } 
  } 
  res 
} 


# plot frequencies of chosen motifs in modules
# modules = module assignments (Locus, Module)
# incidence = motif incidence table (Locus, Motifs1...n)
doFreqs<-function(modules,incidence){

m<-levels(as.factor(modules$Module))
nm<-length(m)

freqs<-vector()

for (i in 1:nm){

modulei<-m[i]
genesi<-modules$Locus[modules$Module==modulei]
ngi<-length(genesi)

incidencei<-extractTable(genesi,incidence)

counti<-apply(incidencei,2,sum)
freqsi<-counti/ngi

freqs<-rbind(freqs,freqsi)

}

rownames(freqs)<-m
freqs

}

abbrevDate<-function(){
d<-date()
d<-strsplit(d," ")
d<-d[[1]]
d4<-strsplit(d[4],":")[[1]]
fd<-paste(d[2],d[3],"_",d4[1],d4[2],d4[3],sep="")
fd
}

getClusters<-function(clusters){
c1<-levels(as.factor(substr(clusters[[1]]$labels,1,4)))
ca<-vector()
for (i in 1:length(c1)) ca<-paste(ca,c1[i])
c2<-levels(as.factor(substr(clusters[[2]]$labels,1,4)))
cb<-vector()
for (i in 1:length(c2)) cb<-paste(cb,c2[i])
paste(" Split",ca,"vs",cb,":")
}


chooseClusters<-function(cluster){
while (dev.cur()!=1) dev.off()
plot(as.dendrogram(cluster))
m<-identify(cluster)
modules<-vector()
for (i in 1:length(m)){
names(m[[i]])<-NULL
l<-length(m[[i]])
mi<-cbind(m[[i]],rep(i,l))
modules<-rbind(modules,mi)
}
o<-order(modules[,1])
modules<-modules[o,]
modules<-modules[,2]
nm<-length(levels(factor(modules)))

ok<-checkClusters(cluster,nm,modules)
if (ok) return(k=nm)
else {
# popup error message, must choose modules with same cut height
getGraphicalClusters(cluster)
}
}

## modified 23/06/05 to allow single-gene clusters
checkClusters<-function(cluster,nm,modules){
cut<-group.clust(cluster,k=nm)
tab<-cbind(cut,modules)
test<-vector()
for (i in 1:nm){
ti<-tab[tab[,1]==i,]
if (!is.vector(ti)){
n<-nrow(ti)
v<-ti[,2]
testi<-v==rep(v[1],n)
}
else testi<-sum(tab[,2]==i)==1
test<-c(test,testi)
}
sum(test)==length(cut)
}

doHeatmap<-function(d,dmethod="euc",lmethod="ward",scale=NULL,logname=NULL,mac=FALSE){
while (dev.cur()!=1) dev.off()
dc<-hclust(dist(d,dmethod),lmethod)
split.screen(c(2,1))
par(bg="white")
screen(2)
rb<-c(rgb((10:2)/10,0,0),rgb(0,0,0),rgb(0,0,(2:10)/10))
par(mar=c(5,2.8,0,10.8))
par(las=2)
par(cex=0.7)
if (is.null(scale)){
maxscale<-max(d)
minscale<--min(d)
scale<-max(maxscale,minscale)
}
image(as.matrix(d[dc$order,]),axes=FALSE,col=rb,zlim=c(-scale,scale))
axis(side=4,labels=colnames(d[dc$order,]),at=seq(0,1,length=ncol(d)))
axis(side=1,labels=rownames(d[dc$order,]),at=seq(0,1,length=nrow(d)))

screen(1)
ok<-FALSE

while (!ok){
erase.screen(1)

par(mar=c(0,2,2,10))
plot(as.dendrogram(dc),leaflab="none",axes=FALSE)
mtext(side=4,"Break the tree into modules\nby clicking on the last\ncommon branch of each\nmodule.\nEvery gene must be in a\nmodule, and the clusters\nmust be true.\nWhen you're done,\nright-click and select 'Stop'.",las=1,padj=0,cex=0.7)
m<-identify(dc)

modules<-vector()
for (i in 1:length(m)){
names(m[[i]])<-NULL
l<-length(m[[i]])
mi<-cbind(m[[i]],rep(i,l))
modules<-rbind(modules,mi)
}
o<-order(modules[,1])
modules<-modules[o,]
modules<-modules[,2]
nm<-length(levels(factor(modules)))

ok<-checkClusters(dc,nm,modules)

if (!ok){

if (!mac){

# Create a new toplevel window
tt <- tktoplevel()

# Give the window a title
tkwm.title(tt,"Problem with modules...")

# Create a variable to keep track of the state of the dialog window:
done <- tclVar(0)

# Create thebuttons
OK.but <- tkbutton(tt,text="Try again",    command=function() tclvalue(done)<-1)

# Place the two buttons on the same row in their assigned window (tt).
tkgrid(tklabel(tt,text="There is a problem with the modules you selected.\n
Note that every gene must be in a module (ie you
can't leave out some sections of the tree) and the
clusters should be able to be formed by cutting the
tree at a certain height.\n"))
tkgrid(OK.but)
tkgrid(tklabel(tt,text="        "))

# Capture the event "Destroy" (e.g. Alt-F4 in Windows) 
tkbind(tt,"<Destroy>",function() tclvalue(done)<-1)

tkfocus(tt)

tkwait.variable(done)

tkdestroy(tt)
}

else cat("There is a problem with the modules you selected.\n
Note that every gene must be in a module (ie you\n
can't leave out some sections of the tree) and the\n
clusters should be able to be formed by cutting the\n
tree at a certain height.\n")

}
}

## save mapman?
if (!mac){

# Create a new toplevel window
tt <- tktoplevel()

# Give the window a title
tkwm.title(tt,"Save output for MapMan?")

# Create a variable to keep track of the state of the dialog window:
done <- tclVar(0)

# Create thebuttons
Yes.but <- tkbutton(tt,text="Yes (Enter a file name)",    command=function() tclvalue(done)<-1)
No.but <- tkbutton(tt,text="No",command=function() tclvalue(done)<-2)

# Place the two buttons on the same row in their assigned window (tt).
tkgrid(tklabel(tt,text="You can save this breakdown into modules for viewing
in MapMan. The genes in each module will be coloured
according to the module they are in, aiding visualisation
of functional groups within the modules.\n
Do you want to save a MapMan file of the modules you
have chosen now?"))
tkgrid(Yes.but)
tkgrid(No.but)
tkgrid(tklabel(tt,text="        "))

# Capture the event "Destroy" (e.g. Alt-F4 in Windows) 
tkbind(tt,"<Destroy>",function() tclvalue(done)<-2)

tkfocus(tt)

tkwait.variable(done)

saveMapMan <- as.integer(tclvalue(done))
tkdestroy(tt)

}

else saveMapMan<-eval(parse(prompt="\nSAVE FOR MAPMAN? (y/n)\n
You can save this breakdown into modules for viewing
in MapMan. The genes in each module will be coloured
according to the module they are in, aiding visualisation
of functional groups within the modules.\n
Do you want to save a MapMan file of the modules you
have chosen now? (y/n):"))

if (saveMapMan=="y" | saveMapMan==1){

if (!mac){

title<-argsWidget(list("File name:" = ""),
inst="Please enter a name for your MapMan files")
title<-title$"File name:"

}

else title<-eval(parse(prompt="Enter a name for your MapMan files, surrounded by quotes (''):"))

r2mapman(dc,nm,d,title,logname=logname)

}

return(k=nm,modules,dc)

}


r2mapman<-function(cluster,k,d,title,logname=NULL){
modules<-group.clust(cluster,k=k)
names(modules)<-cluster$labels

mean.vals<-vector()
for (i in 1:k) {
mi<-names(modules)[modules==i]
seti<-extractTable(mi,d)
meani<-mean(seti)
mean.vals<-c(mean.vals,meani)
}
names(mean.vals)<-1:k

o<-order(mean.vals)
mm.vals<-round(seq(-10,10,length=k))
mm.data<-vector()
for (i in 1:k){
current<-o[i]
loci<-names(modules)[modules==current]
nl<-length(loci)
currentrows<-cbind(substr(as.character(loci),1,9),rep(mm.vals[i],nl))
mm.data<-rbind(mm.data,currentrows)
}
mm.data<-data.frame(mm.data)
colnames(mm.data)<-c("IDENTIFIER","VALUE")
mm.data<-mm.data[!duplicated(mm.data$IDENTIFIER),]

mmName<-paste(title,"_Clusters_MapMan.txt",sep="")
write.table(mm.data,file=mmName,sep="\t",row.names=FALSE)

cat("Outputting to file:",mmName,"\n")
cat("Upon loading this file in MapMan, genes will be coloured according to 
the cluster they belong to. Note that you may need to raise the scale 
in MapMan (>3, via the Pathway/Options menu) to see the different clusters.
The cluster with the highest average expression will be dark blue,
the one with lowest average expression will be dark red, etc.
Specifically, in the current file genes were annoted as follows:\n")
for (i in 1:k) cat(" Cluster",o[i],": Value =",mm.vals[i],": Mean fold change =",2^mean.vals[o[i]],"\n")

if(!is.null(logname)){
log<-paste("\nOutputting to file:",mmName,"
Upon loading this file in MapMan, genes will be coloured according to
the cluster they belong to. Note that you may need to raise the scale 
in MapMan (>3, via the Pathway/Options menu) to see the different clusters.
The cluster with the highest average expression will be dark blue,
the one with lowest average expression will be dark red, etc.
Specifically, in the current file genes were annoted as follows:\n")
for (i in 1:k) log<-paste(log,"\n Cluster",o[i],": Value =",mm.vals[i])
write.table(log,file=logname,quote=FALSE,row.names=FALSE,col.names=FALSE,append=TRUE)
}

rows<-extractTable(names(modules),d)
mean.vals<-apply(rows,1,mean)
names(mean.vals)<-substr(names(mean.vals),1,9)
mm.data<-data.frame(IDENTIFIER=names(mean.vals),VALUE=mean.vals)
mm.data<-mm.data[!duplicated(mm.data$IDENTIFIER),]

mmName<-paste(title,"_Genes_MapMan.txt",sep="")
write.table(mm.data,file=mmName,sep="\t",row.names=FALSE)
cat("\nOutputting to file:",mmName,"\n")
cat("Upon loading this file in MapMan, genes will be coloured according to 
their average expression levels under all experiments in the input 
data file.
Note that you may need to lower the scale in MapMan 
(<1, via the Pathway/Options menu) to see the differences in 
expression levels.\n")

if(!is.null(logname)){
log<-paste("\nOutputting to file:",mmName,"\n
Upon loading this file in MapMan, genes will be coloured according to
their average expression levels under all experiments in the input
data file.
Note that you may need to lower the scale in MapMan 
(<1, via the Pathway/Options menu) to see the differences in 
expression levels.")
write.table(log,file=logname,quote=FALSE,row.names=FALSE,col.names=FALSE,append=TRUE)
}
}


createHex<-function(){
h1<-c(rep("A",1024),rep("C",1024),rep("G",1024),rep("T",1024))
h2<-c(rep("A",256),rep("C",256),rep("G",256),rep("T",256))
h2<-rep(h2,4)
h3<-c(rep("A",64),rep("C",64),rep("G",64),rep("T",64))
h3<-rep(h3,16)
h4<-c(rep("A",16),rep("C",16),rep("G",16),rep("T",16))
h4<-rep(h4,64)
h5<-c(rep("A",4),rep("C",4),rep("G",4),rep("T",4))
h5<-rep(h5,256)
h6<-c("A","C","G","T")
h6<-rep(h6,1024)
hex<-paste(h1,h2,h3,h4,h5,h6,sep="")
hex<-data.frame(Sequence=hex,Name=hex)
hex
}


#### start CoREG runs

crun<-coregGUI()

runAgain<-1

while (runAgain==1){

# Create a new toplevel window
tt <- tktoplevel()

# Give the window a title
tkwm.title(tt,"Do another run?")

# Create a variable to keep track of the state of the dialog window:
done <- tclVar(0)

# Create thebuttons
Yes.but <- tkbutton(tt,text="Yes",    command=function() tclvalue(done)<-1)
No.but <- tkbutton(tt,text="No",command=function() tclvalue(done)<-2)

# Place the two buttons on the same row in their assigned window (tt).
tkgrid(tklabel(tt,text="Do you want to run CoREG again with the same incidence table?"))
tkgrid(Yes.but)
tkgrid(No.but)
tkgrid(tklabel(tt,text="       "))

# Capture the event "Destroy" (e.g. Alt-F4 in Windows) 
tkbind(tt,"<Destroy>",function() tclvalue(done)<-2)

tkfocus(tt)

tkwait.variable(done)

runAgain <- as.integer(tclvalue(done))
tkdestroy(tt)

if (runAgain==1) {

coregGUI(inc=crun)

}

}
