# Supplementary material for: ModuleFinder and CoReg: alternative tools for linking gene expression modules with promoter sequences motifs to uncover gene regulation mechanisms in plants
Source: Plant Methods. 2006 Apr 11;2:8. doi: 10.1186/1746-4811-2-8 (PMC1479336; doi:10.1186/1746-4811-2-8)
Supplement: Additional File 5 — MapMan files.zip Annotation files for visualisation in Mapman [file 1746-4811-2-8-S5.zip › MF and CoREG code/ModuleFinder.R]

y<-1
n<-0
yes<-1
no<-0
Y<-1
N<-0
YES<-1
NO<-0


########################################################################################################
#
# Input: matrix of data, can have name/info columns in front of data (data)
#*** to display pie charts showing functions must have column called "Function" ***
#*** to have names on CDT output must have column called "ID" ***
#*** to have labels on CDT output must have column called "Description" ***
# number of info columns before array data in 'data' (nameCols)
# labels = combination of columns to create unique identifier for array elements 
#    (combination MUST result in UNIQUE identifier for each row)
# minimum between/within variance ratio (minR) default=4
# p-value cut-off (pcut) default=0.05
# title for the analysis (title) default=""
# distance measure (distance) default="euclidean"
# linkage method (linkage) default="ward"
# number of clusters to find (k) default=NULL
#*** if not specified, function will choose optimal number of clusters ***
# recluster or not after each addition? (recluster) default=TRUE
# matrix of p-values (p) default="p.vals.log2data"
# vector of names for a chosen pair (inputNames) default=NULL
# *** if this is empty, function will choose pairs by correlations ***
# cut-off correlation coefficient (corrCutOff) default=0.7
#*** not used if inputNames is supplied ***
# height of PDF file in inches (pdfh) default=8.26
# width of PDF file in inches (pdfw) default=11.69
#
# Output: PDF of heatmaps and pie charts showing functional breakdown of modules
#  .cdt and .gtr files for TreeView
#  Cluster tables (.txt)
#
# 
#
########################################################################################################

mfGUI <- function(data=NULL,p=NULL,namingCols=NULL,labels=NULL,inputNames=NULL,parameters=NULL)
{
require(tkWidgets)
require(gtools)
require(ctc)

if (is.null(data)){
# load data file
data.locn<-fileBrowser(textToShow = "Select data file. 
Should be tab-delim, with array elements (genes) in rows
and experiments (arrays) in columns.")
data<-read.delim(data.locn)
}


if (is.null(p)){
# load p values
pvals.locn<-fileBrowser(textToShow = "Select file of p values. 
Should be tab-delim, with array elements (genes)
in rows and experiments (arrays) in columns. 
Columns should match those in the data file.")
p<-read.delim(pvals.locn)
}
if (nrow(p)!=nrow(data)) cat("Pvals and Data don't match...different number of rows!")


if (is.null(namingCols)){
# choose naming cols
ReturnVal <- tkmessageBox(title="Gene info?",message="Select the columns that give gene info
(e.g. name, description) rather than data.",icon="info",type="ok")
namingCols<-pickItems(colnames(data))
}
nameCols<-length(namingCols)


# name rows
if (is.null(labels)){
ReturnVal <- tkmessageBox(title="Unique names?",
message="Select a combination of columns which provide a unique 
identifier for each row (e.g. Array element, name and description). 
This is how array elements will be labelled in the output files.\n
If you want to use the output with CoREG, the first of these 
columns should containing Agi codes (in capitals, e.g. AT4G05020).",icon="info",type="ok")
labels<-pickItems(namingCols)
}
geneLabels<-labels
rn<-as.character(data[,match(labels[1],colnames(data))])
for (i in labels[-1]){
rn<-paste(rn,data[,match(i,colnames(data))])
}
rownames(data)<-rn


# look for functional categories
if (!("Function" %in% colnames(data))) {
ReturnVal <- tkmessageBox(title="Functional groups?",message="If you have a column representing functional categories, select it now.",icon="info",type="ok")
functionCol<-pickItems(colnames(data))
if (!is.null(functionCol)){
functionColNum<-match(functionCol,colnames(data))
colnames(data)[functionColNum]<-"Function"
}
}


# select initial subset
if (is.null(inputNames))   {
ReturnVal <- tkmessageBox(title="Choose initial subset",message="Select an initial subset of treatments.", icon="info",type="ok")
inputNames<-pickItems(colnames(data))
}

# get other parameters
parameters<-argsWidget(list("Name for output files" = "ModuleFinderOutput",
"Minimum correlation between treatments" = 0.8,
"Minimum between:within variance ratio"=4,
"Maximum p-value" = 0.05,
"Number of clusters"="default",
"Recluster after each treatment is added?"=TRUE,
"Distance method"="euclidean",
"Linkage method" = "ward",
"Height of PDF output file"=8.26,
"Width of PDF output file"=11.69),
inst="SET PARAMETERS OR LEAVE DEFAULTS\n
- Minimum correlation is only necessary for unsupervised runs.
- Between:within variance ratio is used when adding treatments into the modules. 
  A higher ratio will result in less treatments being added.
- Only genes with p-values less than the cut-off will be included in the modules.
- You can set the number of clusters to find, or this will be automatically selected.
- Valid distance methods for clustering are euclidean, maximum, minkowski.
- Valid linkage methods for clustering are single, average, complete, ward, mcquitty.
- PDF file height and width is given in inches. The default is A4 size. ")

minR<-parameters$"Minimum between:within variance ratio"
corrCutOff<-parameters$"Minimum correlation between treatments"
k<-parameters$"Number of clusters"
if (k=="default") k<-NULL
recluster=parameters$"Recluster after each treatment is added?"
distance=parameters$"Distance method"
linkage=parameters$"Linkage method"
pcut=parameters$"Maximum p-value"
title=parameters$"Name for output files"
pdfh=parameters$"Height of PDF output file"
pdfw=parameters$"Width of PDF output file"
signs=TRUE


### SET UP variables

# store original input variables
runName<-title
k.provided<-k
original.data<-data


# indexing variables
numCols<-ncol(data)
numTmts<-numCols-nameCols
tmtColStart<-nameCols+1

# tracking variables
iterationNum<-0
x<-1


# heatmap drawing variables
colours<-c(rgb((20:10)/20,0,0),rgb(0,0,0),rgb(0,0,(10:20)/20))

minz<-min(data[tmtColStart:numCols])
maxz<-max(data[tmtColStart:numCols])
largest<-max(-minz,maxz)
minz<-(-largest)
maxz<-largest


# pie chart drawing variables
if("Function" %in% colnames(data)){
doPie<-TRUE
f<-length(levels(factor(data$Function)))
pie.cols<-rainbow(f)
}
else doPie<-FALSE


### open PDF file to write to
pdfName<-paste(runName,"Output.pdf",sep="")
pdf(file=pdfName, onefile=TRUE, height=pdfh, width=pdfw)

### initialize t1, txNames, nx and maxCorr...


# supervised
# ...where starting treatment name/s are given as input
if (! is.null(inputNames)) {

# txNames = names of tmts in modules
txNames <- inputNames

# nx = number of tmts in modules
nx <- length(txNames)

# t1 = column index for tmts in modules
t1<-numeric(nx)

# find index of treatments 1 in dat
for (i in 1:nx){
t1[i]<-findIndex(txNames[i],data,numCols)
}

# dummy variable in this case
maxCorr<-corrCutOff+1

# x = number of tmts in module minus 1
x<-nx-1

}


# unsupervised
# ...where starting are found by correlations

else {
### compute correlation matrix for all treatments
data.tmtcor<-cor(data[tmtColStart:numCols])

# set diagonals to zero so we don't pick up 1s as max correlation
for (i in 1:numTmts) {
 data.tmtcor[i,i]=0
}

# maxCorr = highest correlation coefficient between treatment pairs
maxCorr<-max(data.tmtcor,na.rm=TRUE)

}

### starting iteration loop

# (always true for supervised)
while (maxCorr>corrCutOff) {

# (track number of iterations)
iterationNum<-iterationNum+1

if (is.null(inputNames)){

### find next pair of treatments with highest correlation
t1<-numeric(2)
n<-1

for (i in 1:numTmts) {
 maxrowi<-max(data.tmtcor[i,],na.rm=TRUE)
 if (maxrowi==maxCorr) {
   t1[n]<-i
   n<-n+1
 }
}

### reset correlations between max pair to zero
data.tmtcor[t1[1],t1[2]]<-0
data.tmtcor[t1[2],t1[1]]<-0

# find index of tmts in data
t1[1]<-t1[1]+nameCols
t1[2]<-t1[2]+nameCols
txNames<-c(colnames(data)[t1[1]],colnames(data)[t1[2]])

nx<-2

}


### find genes with p<pcut for all tmts, get rid of the rest...


if (!is.null(pcut)){

rn<-rownames(data)
data<-cbind(original.data,p)
rownames(data)<-rn
data<-data[data[(t1[1]+numCols)]<pcut,]
if (nx>1){
for (i in 2:nx){
data<-data[data[(t1[i]+numCols)]<pcut,]
}
}

# dump p-val columns from data
data<-data[1:numCols]

if (nrow(data)<2) {
ptoolowmsg<-paste("P-value cutoff too low for the selected experiment combination.\nNo genes have p <",pcut,"in all the specified experiments.\nTry again with a higher cut-off, or try a different combination of experiments.\n")
stop(ptoolowmsg)

}

}


if (!is.null(signs)){

rn<-rownames(data)
if (nx>1){
signs<-sign(data[t1[1]])==sign(data[t1[2]])
if (nx>2)
for (i in 3:nx){
signs<-signs & sign(data[t1[1]])==sign(data[t1[i]])
}
}

if (sum(signs)<2)	{
ptoolowmsg<-paste("P-value cutoff too low for the selected experiment combination.\nNo genes have p <",pcut,"in all the specified experiments.\nTry again with a higher cut-off, or try a different combination of experiments.\n")
stop(ptoolowmsg)
}

data<-cbind(data,signs)

rownames(data)<-rn
colnames(data)[numCols+1]<-"Signs"
data<-data[data$Signs==TRUE,]

# dump signs columns from data
data<-data[1:numCols]

}


# store number of genes in analysis
numGenes<-nrow(data)

cat("number of genes:", numGenes,"\n")

# print gene list
printGeneList<-"Selected genes:\n"
for (i in 1:numGenes)	{
	printGeneList<-paste(printGeneList,rownames(data)[i],"\n")
}
cat(printGeneList)


### cluster starting tmts
c<-clusterOp(data=data,t=t1,distance=distance,linkage=linkage,k=k.provided)


### split data
d<-splitData(data=data,c=c,nameCols=nameCols,t=t1,txNames=txNames)
module.data<-d$module.data
module.Tdata<-d$module.Tdata
module.noTdata<-d$module.noTdata
orig.rownames.Tdata<-d$orig.rownames.Tdata


### report to command line
# make string of starting tmt names for labelling iteration output
tNames<-txNames[1]
if (nx>1){
if (nx>5) nx<-4
for (i in 2:nx){
tNames<-paste(tNames, " and ",txNames[i])
}
}


# print starting treatments
if (! is.null(inputNames)) cat("Treatments: ", tNames, "\n")
else cat("Closest treatment pair: ", txNames[1], " and ", txNames[2], " Correlation = ", signif(maxCorr,digits=5), "\n")

# print number of clusters and genes
cat("number of clusters:", c$k,"\n")


### print coverpage for analysis
plot(0:1,0:1, type = "n", xlab = "", ylab = "", axes=FALSE)

# print title
par(cex=2)
text(0.5,0.9,paste("MODULEFINDER RESULTS \n Analysis name: ",runName))


if (is.null(inputNames)) cpage<-paste("Minimum correlation co-efficient for pair choice:",corrCutOff,sep="")
else if (length(inputNames)==1) cpage<-paste("Starting treatment: ", inputNames,sep="")
else cpage<-paste("Starting treatments: ", tNames,sep="")


cpage<-paste(cpage, "\n Minimum between/within cluster variance ratio for adding treatments: ", minR,"\nClustering parameters: ", distance, " distance, ",linkage," linkage","\n P-value cut-off for genes: ", pcut, sep="")

if (!is.null(k.provided)) cpage<-paste(cpage,"\nSpecified number of clusters: ",k.provided,sep="")

# print it
par(cex=1.5)
text(0.5,0.5,cpage)
par(cex=1)


### draw heat map
draw.heatmap(module.Tdata[tmtColStart:(tmtColStart+x)],c$cluster,minz,maxz,colours)
if (! is.null(inputNames)) title(paste(runName,"\n",tNames,".\n Number of genes: ",numGenes,", Number of clusters:", c$k,sep=""))
else title(paste(runName,"\nIteration ", iterationNum,": ", tNames, ", Correlation = ", signif(maxCorr,digits=5),"\nNumber of genes: ",numGenes,", Number of clusters: ",c$k,sep=""))


### draw pie charts
if (doPie) {
drawPie(module.Tdata=module.Tdata,orig.rownames.Tdata=orig.rownames.Tdata,k=c$k,tmtColStart=tmtColStart,minz=minz,maxz=maxz, cols=pie.cols,x=x,colours=colours)
}


### cluster output
if (! is.null(inputNames)) clusterName<-paste(runName,tNames[1],tNames[2],sep='')
else clusterName<-paste(runName,"Iteration",iterationNum,sep='')
cdtName<-paste(clusterName,".cdt",sep='')
gtrName<-paste(clusterName,".gtr",sep='')
expdata<-module.Tdata[tmtColStart:(tmtColStart+x)]
expdataname<-paste(clusterName,"ExpData",sep="")
#save(expdata,file=expdataname)
acluster<-hclust(dist(t(expdata),distance),linkage)


### store cluster object
reportClusters<-list(c$cluster)
names(reportClusters)<-clusterName

if ("Description" %in% colnames(module.Tdata)) {
desc<-TRUE
expdata<-cbind(Description=module.Tdata$Description,expdata)
}
else desc<-FALSE
if ("Locus" %in% colnames(module.Tdata)) {
labels<-TRUE
expdata<-cbind(Locus=module.Tdata$Locus,expdata)
}
else labels<-FALSE

r2cdt(c$cluster,acluster,data=expdata,labels=labels,description=desc,file=cdtName)
r2gtr(c$cluster,file=gtrName)
mfcluster<-c$cluster
#save(mfcluster,file=clusterName)
if (! is.null(inputNames)) tableName<-paste(runName,"GeneClusters_Initial.csv",sep="")
else tableName<-paste(runName,"Iteration",iterationNum,"GeneClusters_Initial.csv",sep="")
o1<-order(module.Tdata$Module)
expdata.output<-module.Tdata
rownames(expdata.output)<-orig.rownames.Tdata
expdata.output<-expdata.output[tmtColStart:(ncol(expdata.output)-1)]
write.table(expdata.output,tableName,sep=",")

x<-x+1
more<-TRUE

#
betweenToWithinModVar<-bTw(module.noTdata[tmtColStart:ncol(module.noTdata)],k=c$k)


# find tmt with max between/within variance
maxBetWithVar<-max(betweenToWithinModVar,na.rm=TRUE)
if (maxBetWithVar<minR) more<-FALSE

### ITERATIONS

while (x<(numTmts-1) & more==TRUE) {

tx<-numeric()
for (i in 1:(numTmts-x)) {
  if (!invalid(betweenToWithinModVar[i])){
  if (betweenToWithinModVar[i]==maxBetWithVar)   {
tx<-i
  }
  }
}
txName<-names(betweenToWithinModVar)[tx]

### find index of treatment x in data
for (i in 1:numCols){
if (colnames(data)[i]==txName)    tx<-i
}

## tx is now indexing data

t1<-c(t1,tx)
txNames<-c(txNames,txName)

### split data into Tx and the rest

# store data matrices
module.noTdata<-remove.cols(module.noTdata,names=txName,bw=maxBetWithVar)
module.Tdata<-data.frame(module.Tdata[1:(x+nameCols)],module.data[tx],Module=module.data$Module)

# draw heat map
draw.heatmap(module.Tdata[tmtColStart:(tmtColStart+x)],c$cluster,minz,maxz,colours)
if (! is.null(inputNames)) title(paste(runName,"\n","Add ", txName, "\n(Variance ratio = ", signif(maxBetWithVar,digits=5), ")",sep=""))
else title(paste(runName,"\n","Iteration ", iterationNum,": ", tNames,"\nAdd ", txName, "(Variance ratio=", signif(maxBetWithVar,digits=5), ")",sep=""))

### recluster if necessary
if (recluster) {

# recluster data
c<-clusterOp(data,t=t1,distance=distance,linkage=linkage,k=k.provided)

### split data
d<-splitData(data=data,c=c,nameCols=nameCols,t=t1,txNames=txNames)
module.data<-d$module.data
module.Tdata<-d$module.Tdata
module.noTdata<-d$module.noTdata

# redraw heat map with new clustering
draw.heatmap(module.Tdata[tmtColStart:(tmtColStart+x)],c$cluster,minz,maxz,colours)
if (! is.null(inputNames)) title(paste(runName,"\n","Add ", txName, "\nData reclustered",sep=""))
else title(paste(runName,", Iteration ", iterationNum,": ", tNames,"\nAdd ", txName, "\nData reclustered",sep=""))

# draw pie charts for new clusters
if(doPie) drawPie(module.Tdata=module.Tdata,orig.rownames.Tdata=orig.rownames.Tdata,k=c$k,tmtColStart=tmtColStart,minz=minz,maxz=maxz, cols=pie.cols,x=x,colours=colours)
}

# cluster output
if (! is.null(inputNames)) clusterName<-paste(runName,"Add",txName,sep='')
else clusterName<-paste(runName,"Iteration",iterationNum,"Add",txName,sep='')
cdtName<-paste(clusterName,".cdt",sep='')
gtrName<-paste(clusterName,".gtr",sep='')
expdata<-module.Tdata[tmtColStart:(tmtColStart+x)]
expdataname<-paste(clusterName,"ExpData",sep="")
mfcluster<-c$cluster
#save(mfcluster,file=clusterName)
#save(expdata,file=expdataname)
acluster<-hclust(dist(t(expdata),distance),linkage)
if ("Description" %in% colnames(module.Tdata)) {
desc<-TRUE
expdata<-cbind(module.Tdata$Description,expdata)
}
if ("Locus" %in% colnames(original.data)) {
labels<-TRUE
expdata<-cbind(module.Tdata$Locus,expdata)
}
r2cdt(c$cluster,acluster,data=expdata,labels=labels,description=desc,file=cdtName)
r2gtr(c$cluster,file=gtrName)
if (! is.null(inputNames)) tableName<-paste(runName,"GeneClusters_Add",txName,".csv",sep="")
else tableName<-paste(runName,"Iteration",iterationNum,"GeneClusters_Add",txName,".csv",sep="")
expdata.output<-module.Tdata
rownames(expdata.output)<-orig.rownames.Tdata
expdata.output<-expdata.output[tmtColStart:(ncol(expdata.output)-1)]
write.table(expdata.output,tableName,sep=",")

reportClusters<-c(list(c$cluster),reportClusters)
names(reportClusters)[[1]]<-clusterName


# reset variables
x<-x+1

if (recluster==TRUE){
# recalculate betweenToWithinModVar
betweenToWithinModVar<-bTw(module.noTdata[tmtColStart:ncol(module.noTdata)],k=c$k)
}
else betweenToWithinModVar<-remove.variances(betweenToWithinModVar,names=txName)

maxBetWithVar<-max(betweenToWithinModVar,na.rm=TRUE)

# check if any more tmts to add
if (maxBetWithVar<minR) more<-FALSE


# end of iterations for the pair
}


cat("No more treatments to add \n")

# draw heat map of remaining data
if(ncol(module.noTdata)>tmtColStart){
draw.heatmap(module.noTdata[tmtColStart:(tmtColStart+numTmts-x-1)],c$cluster,minz,maxz,colours)
if (! is.null(inputNames)) title(paste(runName,"\n","Remaining treatments",sep=""))
else title(paste(runName,"\n","Iteration ", iterationNum,": ",tNames,"\nRemaining treatments",sep=""))
}

if (!is.null(inputNames)) {

maxCorr<-corrCutOff-1

}

else{

# reset variables for next treatment pair
data<-original.data
maxCorr<-max(data.tmtcor,na.rm=TRUE)
x<-1
}


# end of pairs
}


### Tidy up
dev.off()


### return values and end function findModules
return(data=original.data,pvals=p,namingCols,labels=geneLabels)


}


###### helper functions
remove.cols <- function( data, names,bw=NULL)
  {
    for( i in names )
      {
        if(!is.null(bw))
          cat("Adding variable '", i, "'. Between-module/Within-module variance: ", bw, "\n", sep="")
        data[[i]] <- NULL
      }
    data
  }


remove.variances <- function( data, names,info=TRUE)
  {
    n<-length(data)
    y<-numeric()
    for( i in 1:n ){
        if(names(data)[i]==names) 
y<-i
     }
     if (y==1) data<-data[2:n]
     else if (y==n) data<-data[1:(n-1)]
     else data<-c(data[1:(y-1)],data[(y+1):n])
    data
  }


draw.heatmap<-function (data,cluster,minz,maxz,colours)  {
    nr <- nrow(data)
    nc <- ncol(data)
    if (nc==1)nc.1<-1
    if (nc>1)nc.1<-1:nc
    r.cex <- 0.2+1/log10(nr)
    c.cex <- 0.2 + 1/log10(16)
    par(cex.main=1.5)
    ddr <- as.dendrogram(cluster)
    rowInd <- order.dendrogram(ddr)
data <- data[rowInd, ]
    op <- par(no.readonly = TRUE)
    on.exit(par(op))
    layout(matrix(c(0, 3, 2, 1), 2, 2, byrow = TRUE), widths = c(1, 
        4), heights = c(1, 4), respect = TRUE)
    par(mar = c(8, 0, 0, 20))
    image(nc.1, 1:nr, t(data), axes=FALSE, zlim=c(minz,maxz), col=colours, xlab = "", ylab = "Genes")
    axis(1, nc.1, las = 2, line = -0.5, tick = 0, labels = colnames(data), 
cex.axis = c.cex)
    axis(4, 1:nr, las = 2, line = -0.5, tick = 0, labels = rownames(data),
cex.axis = r.cex)
    par(mar = c(8, 3, 0, 0))
    plot(ddr, horiz = TRUE, axes = FALSE, yaxs = "i", leaflab = "none")
}

# count the number of genes in each level of a factor
countWithinFactors<-function(factorVariable,factors) {
factorVariable<-factor(factorVariable)
num<-length(factors)
nums<-numeric(num)
for(i in 1:num) {
fac.leveli<-factors[i]
nums[i]<-length(factorVariable[factorVariable==fac.leveli])
}
nums
}

findIndex<-function(Name,data,numCols){
z<-numeric()
for (i in 1:numCols){
if (colnames(data)[i]==Name)    z<-i
}
z
}


clusterOp<-function(data,t,distance,linkage,k){

# get number of treatments and genes
nt<-length(t)
ng<-nrow(data)

# extract data to cluster
clustmatrix<-data[t[1]]
if (nt>1){
for (i in 2:nt){
clustmatrix<-cbind(clustmatrix,data[t[i]])
}
}

# cluster data
dist<-dist(clustmatrix,method=distance)
cluster<-hclust(dist,method=linkage)

### break down into modules

# find optimal number of clusters if not specified
if (is.null(k)){
k<-ceiling(ng^(1/2))
}

# break into modules
modules<-cutree(cluster,k=k)

# return results
return(list(cluster=cluster,modules=modules,k=k))
}


bTw<-function(data,k){


### calculate between group variances for each treatment
d<-ncol(data)-1
betweenModVar<-numeric(d)
for (i in 1:d) {

meansi<-tapply(data[,i],data$Module,mean)
    grandmeani<-rep(mean(data[,i]),k)
betweenModVar[i]<-sum((meansi-grandmeani)^2)

}

### calculate sums of variances within modules for each treatment
withinModVar<-numeric(d)
for (i in 1:d) {

tablei<-tapply(data[,i],data$Module,var)
withinModVar[i]<-sum(tablei,na.rm=TRUE)

}
names(withinModVar)<-colnames(data)[1:d]

### betweenToWithinModVar
betweenToWithinModVar<-betweenModVar/withinModVar

betweenToWithinModVar

}

replaceLabel<-function(label,key){
l<-ncol(key)
for (i in 1:l){
t<-key[1,i]
if (t==label) label<-key[2,i]
}
label
}

change0toNA<-function(x) {
n<-length(x)
for (i in 1:n){
if (x[i]==0) x[i]<-NA
}
x
}

drawPie<-function(module.Tdata,orig.rownames.Tdata,k,tmtColStart,minz,maxz,cols,x,colours){
nt<-ncol(module.Tdata)-tmtColStart

#funcat.module.Tdata<-data.frame(module.Tdata,Funcat=substr(as.character(orig.rownames.Tdata),start=1,stop=6))

numfac<-length(levels(module.Tdata$Function))
pie.rows<-as.matrix(countWithinFactors(module.Tdata$Function[module.Tdata$Module==1],levels(module.Tdata$Function)))
for (i in 2:k){
pie.rows<-cbind(pie.rows,as.matrix(countWithinFactors(module.Tdata$Function[module.Tdata$Module==i],levels(module.Tdata$Function))))
}
rownames(pie.rows)<-levels(module.Tdata$Function)
colnames(pie.rows)<-c(1:k)
pie.rows<-t(pie.rows)

# change 0 to NA

for (i in 1:k){
pie.rows[i,]<-change0toNA(pie.rows[i,])
}

par(mfcol=c(2,3))
for (i in 1:k){
dat<-na.omit(pie.rows[i,])
tot<-sum(dat)
pie(dat,labels=paste(names(dat),"\n(",dat,"=",signif(dat/tot*100,digits=3),"%)",sep=""),col=cols)
numG<-nrow(module.Tdata[module.Tdata$Module==i,])
title(paste("Module ", i, "\nFunctional breakdown of genes",sep=""))
module.Tdata.mi<-module.Tdata[module.Tdata$Module==i,]
image(t(module.Tdata.mi[tmtColStart:(tmtColStart+x)]),col=colours,zlim=c(minz,maxz),axes=FALSE,xlab="",ylab="")
title(paste("Module ", i, ",  ", numG, " genes", sep=""))
}
par(mfrow=c(1,1))
}


remove.cols <- function( data, names,bw=NULL)
  {
    for( i in names )
      {
        if(!is.null(bw))
          cat("Adding variable '", i, "'. Between-module/Within-module variance: ", bw, "\n", sep="")
        data[[i]] <- NULL
      }
    data
  }


remove.variances <- function( data, names,info=TRUE)
  {
    n<-length(data)
    y<-numeric()
    for( i in 1:n ){
        if(names(data)[i]==names) 
y<-i
     }
     if (y==1) data<-data[2:n]
     else if (y==n) data<-data[1:(n-1)]
     else data<-c(data[1:(y-1)],data[(y+1):n])
    data
  }


draw.heatmap<-function (data,cluster,minz,maxz,colours)  {
    nr <- nrow(data)
    nc <- ncol(data)
    if (nc==1)nc.1<-1
    if (nc>1)nc.1<-1:nc
    r.cex <- 0.2+1/log10(nr)
    c.cex <- 0.2 + 1/log10(16)
    par(cex.main=1.5)
    ddr <- as.dendrogram(cluster)
    rowInd <- order.dendrogram(ddr)
data <- data[rowInd, ]
    op <- par(no.readonly = TRUE)
    on.exit(par(op))
    layout(matrix(c(0, 3, 2, 1), 2, 2, byrow = TRUE), widths = c(1, 
        4), heights = c(1, 4), respect = TRUE)
    par(mar = c(8, 0, 0, 20))
    image(nc.1, 1:nr, t(data), axes=FALSE, zlim=c(minz,maxz), col=colours, xlab = "", ylab = "Genes")
    axis(1, nc.1, las = 2, line = -0.5, tick = 0, labels = colnames(data), 
cex.axis = c.cex)
    axis(4, 1:nr, las = 2, line = -0.5, tick = 0, labels = rownames(data),
cex.axis = r.cex)
    par(mar = c(8, 3, 0, 0))
    plot(ddr, horiz = TRUE, axes = FALSE, yaxs = "i", leaflab = "none")
}


# count the number of genes in each level of a factor
countWithinFactors<-function(factorVariable,factors) {
factorVariable<-factor(factorVariable)
num<-length(factors)
nums<-numeric(num)
for(i in 1:num) {
fac.leveli<-factors[i]
nums[i]<-length(factorVariable[factorVariable==fac.leveli])
}
nums
}

findIndex<-function(Name,data,numCols){
z<-numeric()
for (i in 1:numCols){
if (colnames(data)[i]==Name)    z<-i
}
z
}


clusterOp<-function(data,t,distance,linkage,k){

# get number of treatments and genes
nt<-length(t)
ng<-nrow(data)

# extract data to cluster
clustmatrix<-data[t[1]]
if (nt>1){
for (i in 2:nt){
clustmatrix<-cbind(clustmatrix,data[t[i]])
}
}

# cluster data
dist<-dist(clustmatrix,method=distance)
cluster<-hclust(dist,method=linkage)

### break down into modules

# find optimal number of clusters if not specified
if (is.null(k)){
clusterStat<-numeric(ng)
for (i in 1:ng){
modulesi<-cutree(cluster,k=i)
averageClusterSizei<-mean(countWithinFactors(modulesi,levels(factor(modulesi))))
clusterStat[i]<-averageClusterSizei/i
}
k<-1
while (clusterStat[k]>1) {
k<-k+1
}
}

# break into modules
modules<-cutree(cluster,k=k)

# return results
return(list(cluster=cluster,modules=modules,k=k))
}


bTw<-function(data,k){


### calculate between group variances for each treatment
d<-ncol(data)-1
betweenModVar<-numeric(d)
for (i in 1:d) {

meansi<-tapply(data[,i],data$Module,mean)
    grandmeani<-rep(mean(data[,i]),k)
betweenModVar[i]<-sum((meansi-grandmeani)^2)

}

### calculate sums of variances within modules for each treatment
withinModVar<-numeric(d)
for (i in 1:d) {

tablei<-tapply(data[,i],data$Module,var)
withinModVar[i]<-sum(tablei,na.rm=TRUE)

}
names(withinModVar)<-colnames(data)[1:d]

### betweenToWithinModVar
betweenToWithinModVar<-betweenModVar/withinModVar

betweenToWithinModVar

}

replaceLabel<-function(label,key){
l<-ncol(key)
for (i in 1:l){
t<-key[1,i]
if (t==label) label<-key[2,i]
}
label
}

change0toNA<-function(x) {
n<-length(x)
for (i in 1:n){
if (x[i]==0) x[i]<-NA
}
x
}


splitData<-function(data,c,nameCols,t,txNames){

nx<-length(txNames)
# append modules to data matrix
module.data<-data.frame(data,Module=c$modules)

# data with T removed
module.noTdata<-remove.cols(module.data,names=txNames)

# data with only T
module.Tdata<-module.data[1:nameCols]
for (i in 1:nx){
module.Tdata<-cbind(module.Tdata,module.data[t[i]])
}
module.Tdata<-cbind(module.Tdata,module.data$Module)
colnames(module.Tdata)[ncol(module.Tdata)]<-"Module"
orig.rownames.Tdata<-rownames(module.Tdata)
rownames(module.Tdata)<-paste(module.Tdata$Module,rownames(module.Tdata))

return(list(module.data=module.data,module.Tdata=module.Tdata,module.noTdata=module.noTdata,orig.rownames.Tdata=orig.rownames.Tdata))
}


#### start ModuleFinder runs

mfrun<-mfGUI()

runAgain<-1

while (runAgain==1){

# Create a new toplevel window
tt <- tktoplevel()

# Give the window a title
tkwm.title(tt,"Do another run?")

# Create a variable to keep track of the state of the dialog window:
done <- tclVar(0)

# Create thebuttons
Yes.but <- tkbutton(tt,text="Yes",    command=function() tclvalue(done)<-1)
No.but <- tkbutton(tt,text="No",command=function() tclvalue(done)<-2)

# Place the two buttons on the same row in their assigned window (tt).
tkgrid(tklabel(tt,text="Do you want to run ModuleFinder again with the same data set?"))
tkgrid(Yes.but)
tkgrid(No.but)
tkgrid(tklabel(tt,text="       "))

# Capture the event "Destroy" (e.g. Alt-F4 in Windows) 
tkbind(tt,"<Destroy>",function() tclvalue(done)<-2)

tkfocus(tt)

tkwait.variable(done)

runAgain <- as.integer(tclvalue(done))
tkdestroy(tt)

if (runAgain==1) {

mfGUI(data=mfrun$data,p=mfrun$pvals,namingCols=mfrun$namingCols,labels=mfrun$labels)

}

}
