# Supplementary material for: ModuleFinder and CoReg: alternative tools for linking gene expression modules with promoter sequences motifs to uncover gene regulation mechanisms in plants
Source: Plant Methods. 2006 Apr 11;2:8. doi: 10.1186/1746-4811-2-8 (PMC1479336; doi:10.1186/1746-4811-2-8)
Supplement: Additional File 6 — User guide (htm files).zip Instruction for use in htm format [file 1746-4811-2-8-S6.zip]

Archive with 87 entries (80 files):
- User guide(htm files)/
- User guide(htm files)/.DS_Store
- User guide(htm files)/AboutCR.htm
- User guide(htm files)/AboutCR_files/
- User guide(htm files)/AboutCR_files/.DS_Store
- User guide(htm files)/AboutCR_files/FigureA.jpg
- User guide(htm files)/AboutCR_files/FigureB.jpg
- User guide(htm files)/AboutMF.htm
- User guide(htm files)/AboutMF_files/
- User guide(htm files)/AboutMF_files/filelist.xml
- User guide(htm files)/AboutMF_files/image001.wmz
- User guide(htm files)/AboutMF_files/image003.gif
- User guide(htm files)/AboutMF_files/image004.wmz
- User guide(htm files)/AboutMF_files/image006.gif
- User guide(htm files)/CRTut.htm
- User guide(htm files)/CRTut_files/
- User guide(htm files)/CRTut_files/filelist.xml
- User guide(htm files)/CRTut_files/image001.png
- User guide(htm files)/CRTut_files/image003.png
- User guide(htm files)/CRTut_files/image005.png
- User guide(htm files)/CRTut_files/image007.png
- User guide(htm files)/CRTut_files/image009.png
- User guide(htm files)/CRTut_files/image011.png
- User guide(htm files)/CRTut_files/image012.jpg
- User guide(htm files)/CRTut_files/image013.png
- User guide(htm files)/CRTut_files/image014.jpg
- User guide(htm files)/CRTut_files/image015.png
- User guide(htm files)/CRTut_files/image017.png
- User guide(htm files)/CRTut_files/image018.jpg
- User guide(htm files)/CRTut_files/image019.png
- User guide(htm files)/CRTut_files/image021.gif
- User guide(htm files)/CRTut_files/image022.gif
- User guide(htm files)/CRTut_files/image023.jpg
- User guide(htm files)/CRTut_files/image024.jpg
- User guide(htm files)/CRTut_files/image025.jpg
- User guide(htm files)/CRTut_files/image026.jpg
- User guide(htm files)/CRTut_files/image027.jpg
- User guide(htm files)/Index.htm
- User guide(htm files)/Install.htm
- User guide(htm files)/MFTut.htm
- User guide(htm files)/MFTut_files/
- User guide(htm files)/MFTut_files/.DS_Store
- User guide(htm files)/MFTut_files/filelist.xml
- User guide(htm files)/MFTut_files/image001.png
- User guide(htm files)/MFTut_files/image002.gif
- User guide(htm files)/MFTut_files/image003.png
- User guide(htm files)/MFTut_files/image004.gif
- User guide(htm files)/MFTut_files/image007.png
- User guide(htm files)/MFTut_files/image009.png
- User guide(htm files)/MFTut_files/image010.jpg
- User guide(htm files)/MFTut_files/image011.png
- User guide(htm files)/MFTut_files/image012.jpg
- User guide(htm files)/MFTut_files/image013.png
- User guide(htm files)/MFTut_files/image014.jpg
- User guide(htm files)/MFTut_files/image015.png
- User guide(htm files)/MFTut_files/image016.jpg
- User guide(htm files)/MFTut_files/image017.jpg
- User guide(htm files)/README
- User guide(htm files)/UseCR.htm
- User guide(htm files)/UseCR_files/
- User guide(htm files)/UseCR_files/Incidence.gif
- User guide(htm files)/UseCR_files/LoadCRData.gif
- User guide(htm files)/UseCR_files/PickClusters.gif
- User guide(htm files)/UseCR_files/SaveImage.gif
- User guide(htm files)/UseCR_files/SetCRPars.gif
- User guide(htm files)/UseCR_files/filelist.xml
- User guide(htm files)/UseCR_files/image001.png
- User guide(htm files)/UseCR_files/image003.jpg
- User guide(htm files)/UseCR_files/oledata.mso
- User guide(htm files)/UseMF.htm
- User guide(htm files)/UseMF_files/
- User guide(htm files)/UseMF_files/.DS_Store
- User guide(htm files)/UseMF_files/ChooseInitial.gif
- User guide(htm files)/UseMF_files/GeneInfo.gif
- User guide(htm files)/UseMF_files/IMAGE004.GIF
- User guide(htm files)/UseMF_files/IMAGE005.PCT
- User guide(htm files)/UseMF_files/IMAGE006.GIF
- User guide(htm files)/UseMF_files/LabelCombo.gif
- User guide(htm files)/UseMF_files/LoadMFData.gif
- User guide(htm files)/UseMF_files/LoadPVal.gif
- User guide(htm files)/UseMF_files/MFPars.gif
- User guide(htm files)/UseMF_files/SampleData.gif
- User guide(htm files)/UseMF_files/SetDir.gif
- User guide(htm files)/UseMF_files/SourceR.gif
- User guide(htm files)/UseMF_files/filelist.xml
- User guide(htm files)/UseMF_files/image001.wmz
- User guide(htm files)/UseMF_files/image003.gif
