# Supplementary material for: ModuleFinder and CoReg: alternative tools for linking gene expression modules with promoter sequences motifs to uncover gene regulation mechanisms in plants
Source: Plant Methods. 2006 Apr 11;2:8. doi: 10.1186/1746-4811-2-8 (PMC1479336; doi:10.1186/1746-4811-2-8)
Supplement: Additional File 6 — User guide (htm files).zip Instruction for use in htm format [file 1746-4811-2-8-S6.zip › User guide(htm files)/CRTut_files/filelist.xml]

<xml xmlns:o="urn:schemas-microsoft-com:office:office">
 <o:MainFile HRef="../CRTut.htm"/>
 <o:File HRef="image001.png"/>
 <o:File HRef="image021.gif"/>
 <o:File HRef="image003.png"/>
 <o:File HRef="image022.gif"/>
 <o:File HRef="image005.png"/>
 <o:File HRef="image023.jpg"/>
 <o:File HRef="image007.png"/>
 <o:File HRef="image024.jpg"/>
 <o:File HRef="image009.png"/>
 <o:File HRef="image025.jpg"/>
 <o:File HRef="image011.png"/>
 <o:File HRef="image012.jpg"/>
 <o:File HRef="image013.png"/>
 <o:File HRef="image014.jpg"/>
 <o:File HRef="image015.png"/>
 <o:File HRef="image026.jpg"/>
 <o:File HRef="image017.png"/>
 <o:File HRef="image018.jpg"/>
 <o:File HRef="image019.png"/>
 <o:File HRef="image027.jpg"/>
 <o:File HRef="filelist.xml"/>
</xml>
