# Supplementary material for: ModuleFinder and CoReg: alternative tools for linking gene expression modules with promoter sequences motifs to uncover gene regulation mechanisms in plants
Source: Plant Methods. 2006 Apr 11;2:8. doi: 10.1186/1746-4811-2-8 (PMC1479336; doi:10.1186/1746-4811-2-8)
Supplement: Additional File 6 — User guide (htm files).zip Instruction for use in htm format [file 1746-4811-2-8-S6.zip › User guide(htm files)/README]

MODULEFINDER AND COREG

The documentation in this folder covers installation of ModuleFinder and CoREG,
an overview of each program and instructions on their use.
To begin, open the file "Index.htm" in a web browser.

To use the programs you will need to downlaod R 2.0.x and some additional R packages.
Detailed instructions appear in the installation guide.

Queries, comments, suggestions to katholt@graduate.uwa.edu.au
