# Supplementary material for: ModuleFinder and CoReg: alternative tools for linking gene expression modules with promoter sequences motifs to uncover gene regulation mechanisms in plants
Source: Plant Methods. 2006 Apr 11;2:8. doi: 10.1186/1746-4811-2-8 (PMC1479336; doi:10.1186/1746-4811-2-8)
Supplement: Additional File 6 — User guide (htm files).zip Instruction for use in htm format [file 1746-4811-2-8-S6.zip › User guide(htm files)/UseMF_files/filelist.xml]

<xml xmlns:o="urn:schemas-microsoft-com:office:office">
 <o:MainFile HRef="../UseMF.htm"/>
 <o:File HRef="image001.wmz"/>
 <o:File HRef="image003.gif"/>
 <o:File HRef="filelist.xml"/>
</xml>
